# Supplementary material for: 4,4′-Dibromo-2-nitro­biphen­yl
Source: Acta Crystallogr Sect E Struct Rep Online. 2012 Jan 11;68(Pt 2):o319. doi: 10.1107/S1600536812000347 (PMC3275008; doi:10.1107/S1600536812000347)
Supplement: Supplementary file 1 [file e-68-0o319-sup1.cif]

##############################################################################
#                                                                            #
# This CIF contains the data in a paper accepted for publication in          #
# Acta Crystallographica Section E. It conforms to the requirements of       #
# Notes for Authors for Acta Crystallographica Section E, and has been       #
# peer reviewed under the auspices of the IUCr Commission on Journals.       #
#                                                                            #
# Full details of the Crystallographic Information File format               #
# are given in the paper "The Crystallographic Information File (CIF):       #
# a New Standard Archive File for Crystallography" by S. R. Hall, F. H.      #
# Allen and I. D. Brown [Acta Cryst. (1991), A47, 655-685].                  #
#                                                                            #
# The current version of the core CIF dictionary is obtainable from          #
# ftp://ftp.iucr.org/pub/cif_core.dic.                                       #
#                                                                            #
# Software is freely available for graphical display of the structure(s)     #
# in this CIF. For information consult the CIF software page                 #
# http://www.iucr.org/resources/cif/software.                                #
#                                                                            #
# This file may be used for bona fide research purposes within the           #
# scientific community so long as proper attribution is given to the journal # 
# article from which it was obtained.                                        #
#                                                                            #
##############################################################################
data_I
_audit_creation_method     SHELXL-97
_chemical_name_systematic
;
4,4'-Dibromo-2-nitrobiphenyl
;
_chemical_name_common     ?
_chemical_formula_moiety     'C12 H7 Br2 N O2'
_chemical_formula_sum     'C12 H7 Br2 N O2'
_chemical_formula_iupac     'C12 H7 Br2 N O2'
_chemical_formula_weight     357.01
_chemical_melting_point     ?
_symmetry_cell_setting     orthorhombic
_symmetry_space_group_name_H-M     'P b c n'
_symmetry_space_group_name_Hall     '-P 2n 2ab'
loop_
    _symmetry_equiv_pos_as_xyz
    'x, y, z'
    '-x+1/2, -y+1/2, z+1/2'
    '-x, y, -z+1/2'
    'x+1/2, -y+1/2, -z'
    '-x, -y, -z'
    'x-1/2, y-1/2, -z-1/2'
    'x, -y, z-1/2'
    '-x-1/2, y-1/2, z'
_cell_length_a     15.8761(14)
_cell_length_b     7.4350(7)
_cell_length_c     20.7517(13)
_cell_angle_alpha     90.00
_cell_angle_beta     90.00
_cell_angle_gamma     90.00
_cell_volume     2449.5(4)
_cell_formula_units_Z     8
_cell_measurement_reflns_used     25
_cell_measurement_theta_min     20
_cell_measurement_theta_max     30
_cell_measurement_temperature     293(2)
_exptl_crystal_description     Needle
_exptl_crystal_colour     Yellow
_exptl_crystal_size_max     0.40
_exptl_crystal_size_mid     0.35
_exptl_crystal_size_min     0.30
_exptl_crystal_density_diffrn     1.936
_exptl_crystal_density_meas     ?
_exptl_crystal_density_method     'not measured'
_exptl_crystal_F_000     1376
_exptl_absorpt_coefficient_mu     6.606
_exptl_absorpt_correction_type     multi-scan
_exptl_absorpt_process_details     '(SADABS; Bruker, 2004)'
_exptl_absorpt_correction_T_min     0.089
_exptl_absorpt_correction_T_max     0.138
_exptl_special_details     ?
_diffrn_ambient_temperature     293(2)
_diffrn_radiation_type     MoK\a
_diffrn_radiation_wavelength     0.71073
_diffrn_radiation_source     'fine-focus sealed tube'
_diffrn_radiation_monochromator     graphite
_diffrn_measurement_device_type     'Bruker Kappa APEXII CCD'
_diffrn_measurement_method     '\w and \f scan'
_diffrn_detector_area_resol_mean     ?
_diffrn_reflns_number     13009
_diffrn_reflns_av_R_equivalents     0.0450
_diffrn_reflns_av_sigmaI/netI     0.0454
_diffrn_reflns_theta_min     2.34
_diffrn_reflns_theta_max     26.95
_diffrn_reflns_theta_full     26.95
_diffrn_measured_fraction_theta_max     0.976
_diffrn_measured_fraction_theta_full     0.976
_diffrn_reflns_limit_h_min     -18
_diffrn_reflns_limit_h_max     20
_diffrn_reflns_limit_k_min     -9
_diffrn_reflns_limit_k_max     9
_diffrn_reflns_limit_l_min     -16
_diffrn_reflns_limit_l_max     26
_diffrn_standards_number     ?
_diffrn_standards_interval_count     ?
_diffrn_standards_interval_time     ?
_diffrn_standards_decay_%     ?
_refine_special_details
;
Refinement of <i>F</i>^2^ against ALL reflections. The weighted <i>R</i>-factor
<i>wR</i> and goodness of fit <i>S</i> are based on <i>F</i>^2^, conventional
<i>R</i>-factors <i>R</i> are based on <i>F</i>, with <i>F</i> set to zero for
negative <i>F</i>^2^. The threshold expression of <i>F</i>^2^ >
\s(<i>F</i>^2^) is used only for calculating <i>R</i>-factors(gt) <i>etc</i>.
and is not relevant to the choice of reflections for refinement.
<i>R</i>-factors based on <i>F</i>^2^ are statistically about twice as large
as those based on <i>F</i>, and <i>R</i>- factors based on ALL data will be
even larger.
;
_reflns_number_total     2607
_reflns_number_gt     1521
_reflns_threshold_expression     I>2sigma(I)
_refine_ls_structure_factor_coef     Fsqd
_refine_ls_matrix_type     full
_refine_ls_R_factor_all     0.0947
_refine_ls_R_factor_gt     0.0422
_refine_ls_wR_factor_gt     0.0797
_refine_ls_wR_factor_ref     0.0952
_refine_ls_goodness_of_fit_ref     0.996
_refine_ls_restrained_S_all     0.996
_refine_ls_number_reflns     2607
_refine_ls_number_parameters     154
_refine_ls_number_restraints     0
_refine_ls_hydrogen_treatment     constr
_refine_ls_weighting_scheme     calc
_refine_ls_weighting_details
         'calc w=1/[\s^2^(Fo^2^)+(0.0410P)^2^+1.6705P] where P=(Fo^2^+2Fc^2^)/3'
_atom_sites_solution_hydrogens     geom
_atom_sites_solution_primary     direct
_atom_sites_solution_secondary     difmap
_refine_ls_shift/su_max     0.001
_refine_ls_shift/su_mean     0.000
_refine_diff_density_max     0.401
_refine_diff_density_min     -0.698
_refine_ls_extinction_method     none
_refine_ls_extinction_coef     ?
loop_
    _atom_type_symbol
    _atom_type_description
    _atom_type_scat_dispersion_real
    _atom_type_scat_dispersion_imag
    _atom_type_scat_source
    'C' 'C' 0.0033 0.0016
                         'International Tables Vol C Tables 4.2.6.8 and 6.1.1.4'
    'H' 'H' 0.0000 0.0000
                         'International Tables Vol C Tables 4.2.6.8 and 6.1.1.4'
    'N' 'N' 0.0061 0.0033
                         'International Tables Vol C Tables 4.2.6.8 and 6.1.1.4'
    'O' 'O' 0.0106 0.0060
                         'International Tables Vol C Tables 4.2.6.8 and 6.1.1.4'
    'Br' 'Br' -0.2901 2.4595
                         'International Tables Vol C Tables 4.2.6.8 and 6.1.1.4'
_computing_data_collection     'APEX2 (Bruker, 2004)'
_computing_cell_refinement     'APEX2 and SAINT (Bruker, 2004)'
_computing_data_reduction     'SAINT and XPREP (Bruker, 2004)'
_computing_structure_solution     'SHELXS97 (Sheldrick, 2008)'
_computing_structure_refinement     'SHELXL97 (Sheldrick, 2008)'
_computing_molecular_graphics     'ORTEP-3 (Farrugia, 1997)'
_computing_publication_material     'PLATON (Spek, 2009)'
loop_
    _atom_site_type_symbol
    _atom_site_label
    _atom_site_fract_x
    _atom_site_fract_y
    _atom_site_fract_z
    _atom_site_U_iso_or_equiv
    _atom_site_adp_type
    _atom_site_calc_flag
    _atom_site_refinement_flags
    _atom_site_occupancy
    _atom_site_symmetry_multiplicity
    _atom_site_disorder_assembly
    _atom_site_disorder_group
    Br Br1 0.03710(3) 0.09619(7) 0.65877(2) 0.05528(18) Uani d . 1 1 . .
    Br Br2 0.15585(3) 0.40559(8) 0.15916(2) 0.06048(19) Uani d . 1 1 . .
    C C7 0.1445(2) 0.3592(6) 0.24826(17) 0.0382(10) Uani d . 1 1 . .
    C C9 0.1668(2) 0.1683(6) 0.33822(18) 0.0410(10) Uani d . 1 1 . .
    H H9 0.1880 0.0618 0.3552 0.049 Uiso calc R 1 1 . .
    C C1 0.0668(2) 0.1609(5) 0.57419(16) 0.0321(9) Uani d . 1 1 . .
    O O1 0.30721(17) 0.1125(4) 0.51041(14) 0.0524(8) Uani d . 1 1 . .
    C C11 0.0974(3) 0.4456(6) 0.35168(19) 0.0438(11) Uani d . 1 1 . .
    H H11 0.0702 0.5287 0.3779 0.053 Uiso calc R 1 1 . .
    N N 0.26111(19) 0.2075(5) 0.47864(15) 0.0342(8) Uani d . 1 1 . .
    C C5 0.0275(2) 0.2556(5) 0.46893(18) 0.0343(10) Uani d . 1 1 . .
    H H5 -0.0144 0.2906 0.4403 0.041 Uiso calc R 1 1 . .
    O O2 0.28561(16) 0.3083(5) 0.43688(14) 0.0518(8) Uani d . 1 1 . .
    C C4 0.1106(2) 0.2495(5) 0.44718(16) 0.0289(9) Uani d . 1 1 . .
    C C2 0.1493(2) 0.1555(5) 0.55524(17) 0.0329(9) Uani d . 1 1 . .
    H H2 0.1910 0.1212 0.5842 0.039 Uiso calc R 1 1 . .
    C C10 0.1272(2) 0.2897(5) 0.37828(16) 0.0292(9) Uani d . 1 1 . .
    C C6 0.0050(2) 0.2116(5) 0.53120(17) 0.0362(10) Uani d . 1 1 . .
    H H6 -0.0511 0.2162 0.5440 0.043 Uiso calc R 1 1 . .
    C C8 0.1752(2) 0.2031(7) 0.27314(19) 0.0467(12) Uani d . 1 1 . .
    H H8 0.2018 0.1201 0.2465 0.056 Uiso calc R 1 1 . .
    C C3 0.1701(2) 0.2011(5) 0.49318(17) 0.0280(9) Uani d . 1 1 . .
    C C12 0.1067(3) 0.4826(6) 0.28703(19) 0.0476(11) Uani d . 1 1 . .
    H H12 0.0873 0.5908 0.2701 0.057 Uiso calc R 1 1 . .
loop_
    _atom_site_aniso_label
    _atom_site_aniso_U_11
    _atom_site_aniso_U_22
    _atom_site_aniso_U_33
    _atom_site_aniso_U_12
    _atom_site_aniso_U_13
    _atom_site_aniso_U_23
    Br1 0.0631(3) 0.0675(4) 0.0352(3) -0.0030(3) 0.01363(19) 0.0059(2)
    Br2 0.0541(3) 0.0981(5) 0.0293(2) 0.0006(3) 0.00445(18) 0.0110(3)
    C7 0.034(2) 0.056(3) 0.025(2) -0.002(2) -0.0014(17) 0.002(2)
    C9 0.046(3) 0.042(3) 0.034(2) 0.011(2) 0.0008(17) 0.003(2)
    C1 0.035(2) 0.036(3) 0.0254(19) -0.0034(18) 0.0028(16) -0.0055(18)
    O1 0.0363(16) 0.074(2) 0.0470(19) 0.0164(17) -0.0024(13) 0.0104(17)
    C11 0.054(3) 0.045(3) 0.033(2) 0.015(2) 0.0106(18) 0.001(2)
    N 0.0308(18) 0.042(2) 0.0297(18) -0.0003(17) -0.0018(14) -0.0033(17)
    C5 0.032(2) 0.039(3) 0.031(2) 0.0032(19) -0.0054(15) -0.0030(19)
    O2 0.0366(18) 0.066(2) 0.0530(19) -0.0062(15) 0.0047(13) 0.0157(18)
    C4 0.031(2) 0.029(2) 0.027(2) 0.0010(17) -0.0027(15) -0.0020(17)
    C2 0.031(2) 0.037(3) 0.030(2) 0.0020(18) -0.0052(16) -0.0032(18)
    C10 0.029(2) 0.035(3) 0.0239(18) 0.0014(18) -0.0032(15) -0.0006(19)
    C6 0.028(2) 0.040(3) 0.040(2) 0.0018(19) 0.0046(17) -0.005(2)
    C8 0.049(3) 0.059(3) 0.032(2) 0.010(2) 0.0054(17) -0.012(2)
    C3 0.024(2) 0.032(2) 0.029(2) 0.0016(17) 0.0005(13) -0.0016(18)
    C12 0.057(3) 0.049(3) 0.037(2) 0.012(2) 0.0012(19) 0.013(2)
_geom_special_details
;
All e.s.d.'s (except the e.s.d. in the dihedral angle between two l.s. planes)
are estimated using the full covariance matrix. The cell e.s.d.'s are taken
into account individually in the estimation of e.s.d.'s in distances, angles
and torsion angles; correlations between e.s.d.'s in cell parameters are only
used when they are defined by crystal symmetry. An approximate (isotropic)
treatment of cell e.s.d.'s is used for estimating e.s.d.'s involving l.s.
planes.
;
loop_
    _geom_bond_atom_site_label_1
    _geom_bond_atom_site_label_2
    _geom_bond_site_symmetry_2
    _geom_bond_distance
    _geom_bond_publ_flag
    Br1 C1 . 1.880(3) ?
    Br2 C7 . 1.890(4) ?
    C7 C8 . 1.361(6) ?
    C7 C12 . 1.361(6) ?
    C9 C10 . 1.378(5) ?
    C9 C8 . 1.382(5) ?
    C9 H9 . 0.9300 ?
    C1 C2 . 1.368(5) ?
    C1 C6 . 1.380(5) ?
    O1 N . 1.212(4) ?
    C11 C10 . 1.369(5) ?
    C11 C12 . 1.377(5) ?
    C11 H11 . 0.9300 ?
    N O2 . 1.210(4) ?
    N C3 . 1.477(4) ?
    C5 C6 . 1.380(5) ?
    C5 C4 . 1.395(5) ?
    C5 H5 . 0.9300 ?
    C4 C3 . 1.390(5) ?
    C4 C10 . 1.484(5) ?
    C2 C3 . 1.372(5) ?
    C2 H2 . 0.9300 ?
    C6 H6 . 0.9300 ?
    C8 H8 . 0.9300 ?
    C12 H12 . 0.9300 ?
loop_
    _geom_angle_atom_site_label_1
    _geom_angle_atom_site_label_2
    _geom_angle_atom_site_label_3
    _geom_angle_site_symmetry_1
    _geom_angle_site_symmetry_3
    _geom_angle
    _geom_angle_publ_flag
    C8 C7 C12 . . 120.6(4) ?
    C8 C7 Br2 . . 119.5(3) ?
    C12 C7 Br2 . . 119.8(3) ?
    C10 C9 C8 . . 120.7(4) ?
    C10 C9 H9 . . 119.6 ?
    C8 C9 H9 . . 119.6 ?
    C2 C1 C6 . . 120.3(3) ?
    C2 C1 Br1 . . 120.1(3) ?
    C6 C1 Br1 . . 119.7(3) ?
    C10 C11 C12 . . 121.7(4) ?
    C10 C11 H11 . . 119.2 ?
    C12 C11 H11 . . 119.2 ?
    O2 N O1 . . 123.8(3) ?
    O2 N C3 . . 118.7(3) ?
    O1 N C3 . . 117.5(3) ?
    C6 C5 C4 . . 122.7(3) ?
    C6 C5 H5 . . 118.6 ?
    C4 C5 H5 . . 118.6 ?
    C3 C4 C5 . . 115.4(3) ?
    C3 C4 C10 . . 126.4(3) ?
    C5 C4 C10 . . 118.2(3) ?
    C1 C2 C3 . . 119.5(3) ?
    C1 C2 H2 . . 120.2 ?
    C3 C2 H2 . . 120.2 ?
    C11 C10 C9 . . 118.0(3) ?
    C11 C10 C4 . . 119.8(3) ?
    C9 C10 C4 . . 122.0(4) ?
    C1 C6 C5 . . 119.0(3) ?
    C1 C6 H6 . . 120.5 ?
    C5 C6 H6 . . 120.5 ?
    C7 C8 C9 . . 119.7(4) ?
    C7 C8 H8 . . 120.1 ?
    C9 C8 H8 . . 120.1 ?
    C2 C3 C4 . . 123.1(3) ?
    C2 C3 N . . 115.8(3) ?
    C4 C3 N . . 121.1(3) ?
    C7 C12 C11 . . 119.2(4) ?
    C7 C12 H12 . . 120.4 ?
    C11 C12 H12 . . 120.4 ?
loop_
    _geom_hbond_atom_site_label_D
    _geom_hbond_atom_site_label_H
    _geom_hbond_atom_site_label_A
    _geom_hbond_site_symmetry_A
    _geom_hbond_distance_DH
    _geom_hbond_distance_HA
    _geom_hbond_distance_DA
    _geom_hbond_angle_DHA
    _geom_hbond_publ_flag
    C2 H2 Br2 2_555 0.93 2.89 3.798(3) 165 yes
    C9 H9 O2 8_655 0.93 2.57 3.454(5) 159 yes
data_global
_journal_date_recd_electronic     2011-12-27
_journal_date_accepted     2012-01-04
_journal_name_full     'Acta Crystallographica, Section E'
_journal_year     2012
_journal_volume     68
_journal_issue      2
_journal_page_first     o319
_journal_page_last     o319
_journal_paper_category     QO
_journal_paper_doi     10.1107/S1600536812000347
_journal_coeditor_code     SU2358
_publ_contact_author_name     'Dr.G.Vasuki'
_publ_contact_author_address
;
Department of Physics
Kunthavai Naachiar Govt.Arts college(W)(Autonomous)
Thanjavur 613 007
;
_publ_contact_author_email     'vasuki.arasi@yahoo.com'
_publ_contact_author_fax     '04362 237152'
_publ_contact_author_phone     '9791402323'
_publ_section_title
;
4,4'-Dibromo-2-nitrobiphenyl
;
loop_
    _publ_author_name
    _publ_author_address
    'J. Josephine Novina'
;
Department of Physics
Idhaya College for Women
Kumbakonam-1
India
;
    'G. Vasuki'
;
Department of Physics
Kunthavai Naachiar Govt. Arts College (W) (Autonomous)
Thanjavur-7
India
;
    'Sushil Kumar'
;
Organic Materials Lab
Department of Chemistry
Indian Institute of Technology Roorkee
Roorkee 247 667
India
;
    'K. R. Justin Thomas'
;
Organic Materials Lab
Department of Chemistry
Indian Institute of Technology Roorkee
Roorkee 247 667
India
;
