# Supplementary material for: 4,4′-Dibromo-2-nitro­biphen­yl
Source: Acta Crystallogr Sect E Struct Rep Online. 2012 Jan 11;68(Pt 2):o319. doi: 10.1107/S1600536812000347 (PMC3275008; doi:10.1107/S1600536812000347)
Supplement: Supplementary file 2 [file e-68-0o319-Isup2.hkl]

# 
# h,k,l, Fc-squared, Fo-squared, sigma(Fo-squared) and status flag 
# 
data_I
_shelx_title ' JT1 in Pbcn' 
_shelx_refln_list_code          4 
_shelx_F_calc_maximum      394.48 
_exptl_crystal_F_000      1233.00 
_reflns_d_resolution_high  0.7842 
 
loop_ 
 _symmetry_equiv_pos_as_xyz 
 'x, y, z' 
 '-x+1/2, -y+1/2, z+1/2' 
 '-x, y, -z+1/2' 
 'x+1/2, -y+1/2, -z' 
 '-x, -y, -z' 
 'x-1/2, y-1/2, -z-1/2' 
 'x, -y, z-1/2' 
 '-x-1/2, y-1/2, z' 
 
_cell_length_a    15.8761 
_cell_length_b     7.4350 
_cell_length_c    20.7517 
_cell_angle_alpha  90.000 
_cell_angle_beta   90.000 
_cell_angle_gamma  90.000 
 
_shelx_F_squared_multiplier     1.000 
 
loop_ 
 _refln_index_h 
 _refln_index_k 
 _refln_index_l 
 _refln_F_squared_calc 
 _refln_F_squared_meas 
 _refln_F_squared_sigma 
 _refln_observed_status 
   2   0   0     1586.63     1178.10     83.58 o 
   4   0   0    13156.83    14392.20    208.03 o 
   6   0   0    77697.02    74317.28   1051.72 o 
   8   0   0     1088.08     1024.77     54.33 o 
  10   0   0    28295.99    27758.15    574.60 o 
  12   0   0        5.24       52.81     61.38 o 
  14   0   0     1371.71     1671.34    239.02 o 
  16   0   0     6455.73     6600.37    280.09 o 
  18   0   0       58.91     -179.11    179.11 o 
  20   0   0      236.13      215.98    202.09 o 
   1   1   0     2240.83     2254.96     41.92 o 
   3   1   0   127500.16   103859.07   1102.38 o 
   5   1   0    10844.11    10888.82    114.73 o 
   7   1   0    12468.37    12163.50    152.41 o 
   9   1   0       33.89       86.32     36.21 o 
  11   1   0     3150.93     3362.39     80.94 o 
  13   1   0     8988.58     9084.71    162.44 o 
  15   1   0      140.49       54.27     98.57 o 
  17   1   0       46.40     -111.28    111.28 o 
  19   1   0      414.59      348.89    149.91 o 
   0   2   0     7366.97     8659.41    223.39 o 
   2   2   0     5681.13     5791.44     74.76 o 
   4   2   0     3539.92     3510.40     46.69 o 
   6   2   0       73.22      176.84     37.75 o 
   8   2   0     1476.75     1566.86     58.13 o 
  10   2   0     1564.49     1655.72     63.23 o 
  12   2   0      190.87      200.83     51.20 o 
  14   2   0       77.98       79.90     62.40 o 
  16   2   0     1060.24     1189.18    120.40 o 
  18   2   0      103.54      138.58    162.35 o 
   1   3   0    11734.82    12121.75    323.49 o 
   3   3   0      358.78      401.25     32.62 o 
   5   3   0      787.64      859.71     40.54 o 
   7   3   0     1013.32     1004.27     56.56 o 
   9   3   0      103.46       91.34     45.87 o 
  11   3   0      289.88      248.44     57.04 o 
  13   3   0       33.29      142.86    111.24 o 
  15   3   0      241.58      118.77    115.94 o 
  17   3   0       22.13     -104.21    133.16 o 
  19   3   0      245.66      202.67    145.73 o 
   0   4   0    23406.93    21241.64    615.61 o 
   2   4   0      393.73      390.19     54.83 o 
   4   4   0      136.27      111.80     46.92 o 
   6   4   0     9531.82     9120.92    180.03 o 
   8   4   0     3577.79     3375.67    156.09 o 
  10   4   0     9808.38    10169.75    208.88 o 
  12   4   0       33.62      143.35     67.93 o 
  14   4   0      136.51       60.36    109.58 o 
  16   4   0     1317.54     1270.49    146.13 o 
  18   4   0      221.16      220.59    149.58 o 
   1   5   0      972.72      962.33     70.30 o 
   3   5   0    27156.17    24515.99    422.47 o 
   5   5   0     1027.95      869.71     69.32 o 
   7   5   0     1930.68     1831.56     83.82 o 
   9   5   0     1084.90     1200.37     87.80 o 
  11   5   0     3247.03     2995.11    173.84 o 
  13   5   0     4901.86     4839.02    381.27 o 
  15   5   0      228.21      251.43    131.77 o 
  17   5   0        5.14     -129.18    150.58 o 
   0   6   0     7534.62     7183.58    213.76 o 
   2   6   0     3047.91     2670.60    132.08 o 
   4   6   0      400.32      312.14     73.63 o 
   6   6   0      819.30      847.30     78.34 o 
   8   6   0        6.86      -27.29     94.68 o 
  10   6   0      555.05      673.20    112.22 o 
  12   6   0      525.60      452.60    211.04 o 
  14   6   0      660.25      770.73    232.81 o 
   1   7   0      129.51       45.19    120.33 o 
   3   7   0      749.56     1039.99    276.02 o 
   5   7   0      531.12      435.70    106.30 o 
   7   7   0       19.59       -2.32    112.39 o 
   9   7   0        2.32      190.42    128.39 o 
  11   7   0       74.90      188.38    171.03 o 
  13   7   0      301.10      438.63    139.39 o 
   0   8   0        7.87     -180.05    190.73 o 
   2   8   0      208.35      203.05    137.35 o 
   4   8   0        6.74      -40.60    126.92 o 
   6   8   0        0.15      168.07    134.53 o 
   8   8   0       66.36      174.21    139.99 o 
  10   8   0        7.82      115.95    144.74 o 
   1   9   0       11.83     -200.21    200.21 o 
   3   9   0      484.86      580.75    175.84 o 
   5   9   0       37.76       69.63    155.56 o 
   1   1   1      325.24      380.96      8.79 o 
   2   1   1    11241.43    11076.79     89.33 o 
   3   1   1    87256.96    76993.13    544.40 o 
   4   1   1    27368.38    27802.25    198.96 o 
   5   1   1      869.20      850.17     15.06 o 
   6   1   1       66.59      119.60     14.09 o 
   7   1   1    14429.95    14709.53    139.89 o 
   8   1   1     6196.45     6759.15     72.00 o 
   9   1   1     1362.33     1424.60     38.03 o 
  10   1   1      547.52      629.08     29.64 o 
  11   1   1     1317.37     1435.77     40.19 o 
  12   1   1     2215.99     2295.62     53.88 o 
  13   1   1     3207.55     3269.76     64.67 o 
  14   1   1       76.09      131.88     41.18 o 
  15   1   1        2.98        8.33     51.65 o 
  16   1   1      108.72       73.18     74.17 o 
  17   1   1        8.98      -76.77     79.36 o 
  18   1   1       78.75       32.16     87.95 o 
  19   1   1       99.74      -99.35     99.35 o 
  20   1   1       27.37      -29.91    107.04 o 
   0   2   1   155611.16   130143.34   1766.61 o 
   1   2   1    42876.62    41311.16    381.10 o 
   2   2   1    12632.92    12678.51    108.62 o 
   3   2   1     6044.63     6099.66     54.42 o 
   4   2   1     1892.69     2075.36     25.15 o 
   5   2   1      940.90      974.40     20.60 o 
   6   2   1    12570.97    12203.32    119.20 o 
   7   2   1    26921.43    26749.65    249.03 o 
   8   2   1       20.33       18.62     21.70 o 
   9   2   1     5691.62     5567.75     73.77 o 
  10   2   1    16766.50    16201.17    176.41 o 
  11   2   1     2398.51     2303.29     53.33 o 
  12   2   1      685.83      668.75     41.86 o 
  13   2   1      548.92      639.87     42.66 o 
  14   2   1       16.98       -1.91     59.39 o 
  15   2   1       68.05       76.50    105.76 o 
  16   2   1     3317.43     3327.65    122.34 o 
  17   2   1      197.94      202.93     84.34 o 
  18   2   1       78.67       -7.90     91.98 o 
  19   2   1      155.22      -17.28    104.03 o 
   1   3   1     4298.57     4228.59     63.78 o 
   2   3   1     6498.33     6672.08    110.88 o 
   3   3   1    47774.58    43909.29    422.80 o 
   4   3   1    15421.88    14872.10    160.13 o 
   5   3   1      799.15      891.10     37.39 o 
   6   3   1     9021.83     9050.93    100.24 o 
   7   3   1     5442.31     5330.11     72.08 o 
   8   3   1      705.21      714.69     32.74 o 
   9   3   1      137.09      160.04     33.38 o 
  10   3   1     1892.53     1878.85     49.11 o 
  11   3   1     1506.20     1453.74     46.24 o 
  12   3   1       21.99       78.46     39.59 o 
  13   3   1     9560.02     9676.50    133.97 o 
  14   3   1      218.09      284.81     64.14 o 
  15   3   1      107.34       73.28     76.22 o 
  16   3   1       90.98        8.39     80.78 o 
  17   3   1       66.36      -66.25     86.78 o 
  18   3   1       24.07      -37.03    100.11 o 
  19   3   1      577.48      483.85    109.70 o 
   0   4   1    21350.82    21205.13    434.60 o 
   1   4   1      440.87      353.09     38.14 o 
   2   4   1      990.61      873.81     40.26 o 
   3   4   1      385.52      390.48     32.86 o 
   4   4   1      239.23      260.88     32.08 o 
   5   4   1       77.89       48.97     40.69 o 
   6   4   1     3517.48     3486.86     70.28 o 
   7   4   1     2057.15     1964.40     57.11 o 
   8   4   1      780.08      709.09     45.54 o 
   9   4   1      807.98      922.42     50.08 o 
  10   4   1     2705.58     2878.64     70.91 o 
  11   4   1      872.95      916.13     52.24 o 
  12   4   1      125.45      130.61     61.36 o 
  13   4   1      647.15      461.87     77.16 o 
  14   4   1     1041.14      883.21    129.99 o 
  15   4   1       58.90      -19.29     84.58 o 
  16   4   1     1004.41      925.05     93.84 o 
  17   4   1      104.36        1.99     96.84 o 
  18   4   1       19.21      -50.25    109.93 o 
   1   5   1      172.91      205.74     41.66 o 
   2   5   1       39.67       54.39     45.48 o 
   3   5   1      113.49      321.62     40.70 o 
   4   5   1      317.96      409.46     43.81 o 
   5   5   1      356.28      406.44     45.33 o 
   6   5   1       44.69       75.18     43.98 o 
   7   5   1       28.26       34.77     44.62 o 
   8   5   1      149.44      126.76     50.53 o 
   9   5   1      181.02      146.68     51.83 o 
  10   5   1      550.43      641.28     63.71 o 
  11   5   1      103.18       83.35     72.80 o 
  12   5   1     1062.89     1032.49     84.72 o 
  13   5   1        1.86      -78.14     78.14 o 
  14   5   1       21.19      -54.44     94.02 o 
  15   5   1        6.70      115.63     93.49 o 
  16   5   1       56.63      -60.83    103.68 o 
  17   5   1        0.69      -58.94    112.54 o 
   0   6   1     1449.95     1345.91     88.17 o 
   1   6   1      368.36      368.88     62.20 o 
   2   6   1       64.09      143.33     59.41 o 
   3   6   1      734.54      727.90     54.67 o 
   4   6   1       80.62       29.80     48.36 o 
   5   6   1       16.10       -9.65     49.47 o 
   6   6   1      963.45      862.50     57.95 o 
   7   6   1      206.43      376.41     77.06 o 
   8   6   1      222.38      137.70     62.54 o 
   9   6   1       26.89      172.60     74.75 o 
  10   6   1      893.23      789.14     85.17 o 
  11   6   1      256.81      210.36     84.23 o 
  12   6   1        3.46      -34.67     81.42 o 
  13   6   1      209.21      123.92     98.88 o 
  14   6   1       26.12      -19.61     98.34 o 
  15   6   1       24.92       24.64    107.81 o 
   1   7   1      668.58      616.75     77.18 o 
   2   7   1      109.52       22.67     90.87 o 
   3   7   1     1204.90     1242.35     89.97 o 
   4   7   1     1146.18     1002.80     85.05 o 
   5   7   1       40.59      126.90     76.44 o 
   6   7   1      526.82      612.38     84.23 o 
   7   7   1       98.72      128.16     77.45 o 
   8   7   1        4.31      -40.95     84.30 o 
   9   7   1        5.30      -26.14     82.42 o 
  10   7   1     1000.90      968.87     94.74 o 
  11   7   1       16.59       17.56    100.34 o 
  12   7   1      174.52      356.29    102.10 o 
  13   7   1      414.34      429.93    121.61 o 
   0   8   1      968.36     1011.19    160.08 o 
   1   8   1       96.24       -3.07    141.71 o 
   2   8   1      278.06      279.48    100.38 o 
   3   8   1        7.79      148.82     97.95 o 
   4   8   1       76.74      163.33     97.64 o 
   5   8   1      124.69      163.49     94.60 o 
   6   8   1      287.12      435.49     98.44 o 
   7   8   1      152.56      264.59     94.96 o 
   8   8   1        7.53      130.87     94.67 o 
   9   8   1       69.45      197.23     97.81 o 
  10   8   1      270.40      345.00    129.17 o 
   1   9   1      111.73      226.59    205.24 o 
   2   9   1       18.88       99.79    192.60 o 
   3   9   1      172.66      260.49    125.90 o 
   4   9   1        2.96       74.38    156.12 o 
   5   9   1        0.29      -45.25    226.99 o 
   6   9   1       34.05      265.15    172.00 o 
   1   0   2    10903.72     9031.11    388.06 o 
   2   0   2     5476.12     5498.69     60.81 o 
   3   0   2    23632.57    23308.15    249.67 o 
   4   0   2    26568.87    27189.83    291.09 o 
   5   0   2       77.62      154.89     12.23 o 
   6   0   2     4514.16     4371.88     60.20 o 
   7   0   2    77089.71    74219.98    950.03 o 
   8   0   2      405.29      390.10     32.55 o 
   9   0   2    30201.97    28915.86    379.21 o 
  10   0   2     9503.87     9264.73    135.90 o 
  11   0   2     6375.78     6232.60    114.49 o 
  12   0   2       18.93       74.16     45.67 o 
  13   0   2       44.63      135.99     52.76 o 
  14   0   2      233.13      344.49     81.61 o 
  15   0   2     1583.74     1671.13     87.74 o 
  16   0   2     1806.16     1762.69    115.98 o 
  17   0   2     1385.55     1418.47    120.17 o 
  18   0   2        4.01       -9.04    126.82 o 
  19   0   2      966.36     1150.34    139.28 o 
  20   0   2       61.90      -29.66    140.04 o 
   1   1   2     1318.98     1446.31     18.92 o 
   2   1   2      623.17      623.73     11.93 o 
   3   1   2    19704.17    19587.79    149.70 o 
   4   1   2    94565.17    84231.21    785.70 o 
   5   1   2     6080.30     6172.54     48.68 o 
   6   1   2    22573.18    22117.84    185.17 o 
   7   1   2     6215.18     6371.73     67.05 o 
   8   1   2      692.85      737.36     25.06 o 
   9   1   2        5.29        2.80     21.27 o 
  10   1   2     8423.95     8407.80     99.22 o 
  11   1   2      103.38       86.07     30.17 o 
  12   1   2     4997.96     5035.24     75.84 o 
  13   1   2     4389.93     4280.41     72.40 o 
  14   1   2     2348.34     2293.71     66.51 o 
  15   1   2        2.08       48.21     51.38 o 
  16   1   2      269.51       92.53     80.24 o 
  17   1   2       29.31      -78.04     78.04 o 
  18   1   2       36.89      -53.67     90.26 o 
  19   1   2      354.65      266.76     98.76 o 
  20   1   2      576.75      557.89    110.65 o 
   0   2   2    65152.39    61610.36    841.01 o 
   1   2   2    16249.19    16361.05    154.71 o 
   2   2   2     2182.79     2286.66     39.43 o 
   3   2   2      371.64      387.12     13.01 o 
   4   2   2      645.00      619.97     17.15 o 
   5   2   2      354.69      360.67     16.06 o 
   6   2   2        5.90       11.13     17.67 o 
   7   2   2     6027.00     5803.88     65.22 o 
   8   2   2     1654.30     1746.26     37.17 o 
   9   2   2     5022.72     4986.34     63.22 o 
  10   2   2      155.71      254.44     30.00 o 
  11   2   2        2.98       24.64     32.40 o 
  12   2   2       17.78       -5.38     36.35 o 
  13   2   2        5.50      -26.00     39.26 o 
  14   2   2      154.22      139.09     52.01 o 
  15   2   2        3.38       29.78     54.51 o 
  16   2   2      205.97      148.17    112.94 o 
  17   2   2      295.54      179.87     85.54 o 
  18   2   2      127.96       87.20     99.35 o 
  19   2   2        3.86      -97.63     97.63 o 
   1   3   2      143.47      183.63     21.09 o 
   2   3   2      500.67      481.67     24.92 o 
   3   3   2      357.60      393.40     24.53 o 
   4   3   2     5532.35     5723.89     76.24 o 
   5   3   2       31.76       35.89     23.17 o 
   6   3   2      480.84      555.44     26.98 o 
   7   3   2      716.36      843.40     31.32 o 
   8   3   2      361.02      387.61     29.86 o 
   9   3   2      107.16      105.62     31.63 o 
  10   3   2      605.64      637.23     37.65 o 
  11   3   2      130.07      165.17     38.38 o 
  12   3   2        7.04       21.60     40.08 o 
  13   3   2     1259.05     1252.06     82.15 o 
  14   3   2      287.77      305.45     57.11 o 
  15   3   2      370.26      350.18     94.49 o 
  16   3   2       65.42      -24.84     78.24 o 
  17   3   2       77.40      -62.46     91.33 o 
  18   3   2       99.80      -75.37     94.79 o 
  19   3   2      165.14      152.02    177.60 o 
   0   4   2     9268.85     8848.57    168.96 o 
   1   4   2    14242.97    13821.13    190.15 o 
   2   4   2     2303.02     2159.22     59.66 o 
   3   4   2     9701.58     9415.58    126.89 o 
   4   4   2      406.11      446.90     32.48 o 
   5   4   2       29.29       28.55     37.48 o 
   6   4   2     1123.66     1178.71     41.18 o 
   7   4   2     6226.33     5859.72     95.80 o 
   8   4   2      653.59      747.99     44.34 o 
   9   4   2     5591.40     5616.98     97.91 o 
  10   4   2     1838.77     1909.60     56.22 o 
  11   4   2        2.76       11.01     47.50 o 
  12   4   2        5.92      -52.29     52.29 o 
  13   4   2       30.15       25.56     58.92 o 
  14   4   2       81.91       47.11     76.71 o 
  15   4   2       32.77      -10.41     82.84 o 
  16   4   2      432.17      374.83     92.25 o 
  17   4   2      346.69      199.40    119.91 o 
  18   4   2        5.71     -101.61    101.61 o 
   1   5   2     1916.79     1859.01     58.04 o 
   2   5   2      874.10      828.51     49.48 o 
   3   5   2     2260.53     2223.95     74.44 o 
   4   5   2     7909.77     7093.47    111.48 o 
   5   5   2      573.04      713.07     53.33 o 
   6   5   2    11873.28    11168.96    154.39 o 
   7   5   2      582.08      666.80     49.30 o 
   8   5   2       56.48        9.51     75.23 o 
   9   5   2      110.87      135.65     52.45 o 
  10   5   2     1214.23     1197.84     94.57 o 
  11   5   2        6.10       -3.60     62.58 o 
  12   5   2     1261.09     1477.99    142.05 o 
  13   5   2      844.88      976.96    101.98 o 
  14   5   2      213.87      146.93     93.53 o 
  15   5   2       32.54      106.95    122.44 o 
  16   5   2      131.04      126.12    101.00 o 
  17   5   2        0.04      -59.60    191.24 o 
   0   6   2      743.55      794.39     81.52 o 
   1   6   2     1841.89     1949.59     61.54 o 
   2   6   2       41.19       68.98     60.72 o 
   3   6   2      452.33      552.74     52.80 o 
   4   6   2       32.03       18.52     49.00 o 
   5   6   2       15.66       12.47     51.19 o 
   6   6   2       99.48       53.37     56.57 o 
   7   6   2     3851.99     3548.44    101.95 o 
   8   6   2      307.38      202.49     62.29 o 
   9   6   2     1694.95     1798.93     87.16 o 
  10   6   2      898.65      849.05     85.41 o 
  11   6   2       27.69       87.59     84.12 o 
  12   6   2       11.39      -79.80     86.61 o 
  13   6   2       41.74       26.77    115.69 o 
  14   6   2       68.34      -44.41     96.08 o 
  15   6   2       12.43       39.66    122.65 o 
   1   7   2       46.10       47.41     99.44 o 
   2   7   2        0.19      118.80     74.20 o 
   3   7   2        6.46       40.51     64.79 o 
   4   7   2      621.01      627.13     87.28 o 
   5   7   2       97.07       21.90     76.46 o 
   6   7   2      131.75      213.67     77.11 o 
   7   7   2       48.78      283.37     81.67 o 
   8   7   2       11.24        1.28     83.66 o 
   9   7   2        0.08      140.57     87.79 o 
  10   7   2      261.88      348.38     94.84 o 
  11   7   2      331.09      277.12     97.08 o 
  12   7   2       84.76      212.43    101.09 o 
  13   7   2       18.83      139.47    106.66 o 
   0   8   2        5.55      -96.41    182.72 o 
   1   8   2       69.33     -120.28    161.95 o 
   2   8   2       32.47      -97.85     97.85 o 
   3   8   2        8.92       19.68     95.20 o 
   4   8   2       21.29      127.09     95.75 o 
   5   8   2        2.84      179.02    107.79 o 
   6   8   2        0.00       90.74    112.32 o 
   7   8   2       14.84       66.40     90.47 o 
   8   8   2        6.04      123.44     96.90 o 
   9   8   2        1.44       44.20     98.75 o 
  10   8   2       36.50       90.86     98.76 o 
   1   9   2       30.60      -11.81    148.33 o 
   2   9   2        0.39      -67.32    124.43 o 
   3   9   2        4.41      181.18    123.79 o 
   4   9   2       19.05       74.16    115.71 o 
   5   9   2        0.29      -60.21    104.45 o 
   6   9   2       51.98      442.29    165.27 o 
   1   1   3     2143.51     2151.28     23.54 o 
   2   1   3      779.19      886.39     12.77 o 
   3   1   3      610.83      696.14     12.47 o 
   4   1   3    10485.30    10592.12     89.33 o 
   5   1   3     6430.17     6839.51     66.69 o 
   6   1   3    24816.40    24445.81    204.06 o 
   7   1   3     1505.83     1581.84     27.52 o 
   8   1   3     2352.53     2736.39     40.31 o 
   9   1   3      158.07      219.96     22.65 o 
  10   1   3     4206.38     4051.22     55.03 o 
  11   1   3      173.31      195.21     31.39 o 
  12   1   3     1614.86     1626.36     44.81 o 
  13   1   3      927.21     1032.15     43.01 o 
  14   1   3     2314.83     2287.44     69.46 o 
  15   1   3       91.32       73.78     55.53 o 
  16   1   3      274.22      212.89     59.86 o 
  17   1   3       18.70      -80.89     80.89 o 
  18   1   3       88.19      -90.33     90.33 o 
  19   1   3       15.80      -93.08     93.08 o 
  20   1   3      812.88      635.78    210.37 o 
   0   2   3    25052.01    25679.94    323.49 o 
   1   2   3    18928.82    18938.22    178.06 o 
   2   2   3      127.55      119.13     12.94 o 
   3   2   3    21610.82    21296.35    183.28 o 
   4   2   3       80.34       89.38     13.28 o 
   5   2   3       18.51       32.39     14.59 o 
   6   2   3      741.34      754.70     22.43 o 
   7   2   3    41512.60    39565.57    363.83 o 
   8   2   3      596.92      659.83     25.55 o 
   9   2   3    24362.18    23544.19    223.18 o 
  10   2   3       32.24       61.98     27.20 o 
  11   2   3     1744.55     1723.69     45.78 o 
  12   2   3       27.52       21.42     37.18 o 
  13   2   3      109.41       71.97     45.90 o 
  14   2   3       78.62       74.27     49.25 o 
  15   2   3      912.20     1020.50     62.18 o 
  16   2   3       54.35      116.69     77.06 o 
  17   2   3     3050.64     3151.25    116.91 o 
  18   2   3        7.53      -48.40     90.53 o 
  19   2   3      271.52       90.86    104.52 o 
   1   3   3     1676.93     1905.16     39.48 o 
   2   3   3      371.24      365.50     22.70 o 
   3   3   3     1022.56      941.44     33.48 o 
   4   3   3    44908.19    42921.40    437.38 o 
   5   3   3     1169.86     1314.34     34.08 o 
   6   3   3    33253.28    32416.68    317.47 o 
   7   3   3      343.51      365.12     27.69 o 
   8   3   3        3.70      -26.33     26.33 o 
   9   3   3       67.00       44.02     29.31 o 
  10   3   3     5886.88     5746.15     82.46 o 
  11   3   3      268.31      212.35     38.08 o 
  12   3   3     9473.75     9133.65    134.93 o 
  13   3   3      675.75      644.64     54.83 o 
  14   3   3     1823.10     1794.25     68.20 o 
  15   3   3       38.27       17.63     76.62 o 
  16   3   3      262.26      146.28     88.42 o 
  17   3   3       17.87      -91.26     91.26 o 
  18   3   3        2.83      -66.15     93.33 o 
  19   3   3       45.71     -102.41    166.76 o 
   0   4   3     1676.41     1742.03     70.93 o 
   1   4   3     7299.85     6955.59    110.81 o 
   2   4   3       82.46       58.11     35.28 o 
   3   4   3     3039.38     2795.63     59.80 o 
   4   4   3       16.08       48.36     29.44 o 
   5   4   3       16.68       37.30     29.25 o 
   6   4   3        3.90       42.95     31.69 o 
   7   4   3     7251.88     7033.78    113.99 o 
   8   4   3       41.71       61.86     40.76 o 
   9   4   3     9046.87     9315.04    135.63 o 
  10   4   3      187.59      201.22     43.54 o 
  11   4   3     1064.79      988.18     75.26 o 
  12   4   3       11.58      -53.73     53.73 o 
  13   4   3       43.30       25.28     59.36 o 
  14   4   3      253.86      238.36     80.87 o 
  15   4   3       19.54      -84.06     84.06 o 
  16   4   3       68.41      -62.32    131.13 o 
  17   4   3      217.02      240.55     96.19 o 
  18   4   3       55.35     -102.81    102.81 o 
   1   5   3     1068.29     1118.49     53.13 o 
   2   5   3       41.20       29.37     40.58 o 
   3   5   3      414.68      456.59     47.98 o 
   4   5   3      748.78      885.44     51.62 o 
   5   5   3      255.92      245.56     40.15 o 
   6   5   3        7.36       85.62     45.19 o 
   7   5   3       69.35       75.64     44.61 o 
   8   5   3      354.34      376.93     48.92 o 
   9   5   3        0.10      -32.26     55.26 o 
  10   5   3       12.99       18.72     59.81 o 
  11   5   3      155.00       59.40     64.22 o 
  12   5   3       52.33      -14.62     67.42 o 
  13   5   3       34.04      -53.39     81.33 o 
  14   5   3       64.78        7.77     88.34 o 
  15   5   3       11.94       55.68     96.00 o 
  16   5   3        0.29     -107.79    107.79 o 
  17   5   3       18.46       15.78    173.33 o 
   0   6   3      109.96      103.75     99.57 o 
   1   6   3     1261.65     1203.38     57.92 o 
   2   6   3        0.04        5.02     54.01 o 
   3   6   3      909.68      870.65     74.05 o 
   4   6   3        2.94       28.35     57.75 o 
   5   6   3       84.64      112.65     56.36 o 
   6   6   3       84.73      -26.44     69.23 o 
   7   6   3      126.62      269.32     62.95 o 
   8   6   3       40.86       -2.00     60.46 o 
   9   6   3     1284.45     1301.11     84.18 o 
  10   6   3       47.75       36.62     74.17 o 
  11   6   3       18.12        2.15     87.72 o 
  12   6   3       51.62      189.53     90.83 o 
  13   6   3      191.76       78.14     97.00 o 
  14   6   3       34.63       31.20    105.87 o 
  15   6   3        3.93      -12.87    122.63 o 
   1   7   3      241.55      242.13     81.13 o 
   2   7   3      186.65      162.93     76.49 o 
   3   7   3      153.98      266.12     66.19 o 
   4   7   3     1221.64     1209.92     75.71 o 
   5   7   3       18.40      -66.96     66.96 o 
   6   7   3     1818.77     1753.48     90.93 o 
   7   7   3        9.06       42.23     76.23 o 
   8   7   3      186.60      320.12     83.53 o 
   9   7   3        8.46       27.75     88.02 o 
  10   7   3      122.20      256.32     93.25 o 
  11   7   3        0.27      218.57     99.45 o 
  12   7   3       46.33      114.86    100.61 o 
  13   7   3        9.61      134.02    100.69 o 
   0   8   3      102.39      295.98    143.15 o 
   1   8   3       76.37       57.72    165.50 o 
   2   8   3       19.00      109.07     95.86 o 
   3   8   3      773.76      972.02    143.03 o 
   4   8   3        0.06      135.97     97.51 o 
   5   8   3      157.76      255.98     95.59 o 
   6   8   3       89.86      132.58     93.82 o 
   7   8   3      590.20      716.90    100.15 o 
   8   8   3       40.37      113.07     99.42 o 
   9   8   3      284.99      629.98    101.66 o 
  10   8   3       34.80      215.84    102.71 o 
   1   9   3        6.91       34.52    192.75 o 
   2   9   3       11.93      -42.49    124.36 o 
   3   9   3       38.98      141.56    133.16 o 
   4   9   3      264.16      457.65    161.52 o 
   5   9   3       41.95      195.79    128.96 o 
   1   0   4    29691.26    29297.76    421.97 o 
   2   0   4    24258.45    23764.50    258.57 o 
   3   0   4     3066.07     3220.36     38.71 o 
   4   0   4     6029.21     6234.76     71.18 o 
   5   0   4     3741.97     3877.02     52.11 o 
   6   0   4     3332.87     2903.38     48.96 o 
   7   0   4    22040.76    20458.90    406.75 o 
   8   0   4      121.73      174.79     26.45 o 
   9   0   4    24675.38    24268.24    321.07 o 
  10   0   4    14427.42    13921.91    194.00 o 
  11   0   4       21.95       44.98     38.69 o 
  12   0   4      998.62     1003.88     56.42 o 
  13   0   4        4.17       41.92     88.32 o 
  14   0   4       27.96      -21.59     87.54 o 
  15   0   4      306.70      412.26     74.38 o 
  16   0   4     3141.61     3242.83    132.79 o 
  17   0   4     2789.28     2667.00    141.80 o 
  18   0   4        1.72     -127.21    127.21 o 
  19   0   4      330.07      406.42    138.71 o 
  20   0   4        6.66      -92.56    221.32 o 
   1   1   4     4110.15     4216.38     37.27 o 
   2   1   4     3869.08     4109.82     35.74 o 
   3   1   4    26915.58    26361.84    206.96 o 
   4   1   4    43020.78    42043.31    317.69 o 
   5   1   4     2879.81     2862.56     33.85 o 
   6   1   4    20142.72    19543.14    178.60 o 
   7   1   4     6805.20     6863.57     64.51 o 
   8   1   4     2873.24     3059.82     42.87 o 
   9   1   4      470.18      482.38     24.57 o 
  10   1   4     7416.92     7411.20     82.34 o 
  11   1   4      952.76     1041.45     33.19 o 
  12   1   4     5065.40     4882.15     75.21 o 
  13   1   4     6580.14     6546.92    104.33 o 
  14   1   4     2283.30     2299.78     69.54 o 
  15   1   4        9.91       40.98     53.84 o 
  16   1   4      355.22      299.01     62.38 o 
  17   1   4       18.12      -80.34     91.59 o 
  18   1   4        2.51      -88.07     88.07 o 
  19   1   4      428.45      494.70    103.08 o 
   0   2   4    34636.20    33999.29    424.98 o 
   1   2   4       36.68       33.63     12.18 o 
   2   2   4      685.48      765.64     18.21 o 
   3   2   4      910.16      795.70     31.96 o 
   4   2   4     2232.82     2369.72     36.43 o 
   5   2   4     1590.69     1621.25     30.79 o 
   6   2   4     3654.93     3773.42     55.92 o 
   7   2   4    11563.03    12071.33    119.46 o 
   8   2   4       45.01       58.87     22.36 o 
   9   2   4     1557.36     1555.40     37.23 o 
  10   2   4     1757.65     1775.05     42.15 o 
  11   2   4     3058.75     2909.29     52.10 o 
  12   2   4      771.29      773.82     42.01 o 
  13   2   4        0.32        2.61     45.38 o 
  14   2   4      448.06      426.92     55.01 o 
  15   2   4      114.78       73.08     55.63 o 
  16   2   4      510.07      625.29     89.01 o 
  17   2   4       11.85      -86.57     86.57 o 
  18   2   4       11.12      -88.64     88.64 o 
  19   2   4       24.17      -90.61    100.72 o 
   1   3   4       18.25       16.05     20.28 o 
   2   3   4     4761.27     5183.47     68.15 o 
   3   3   4     1276.50     1387.55     34.58 o 
   4   3   4      270.76      319.29     24.09 o 
   5   3   4       52.25       61.62     25.67 o 
   6   3   4     3632.14     3789.71     56.69 o 
   7   3   4     1287.59     1374.83     36.34 o 
   8   3   4      374.08      402.81     30.15 o 
   9   3   4        3.94      -28.67     28.67 o 
  10   3   4     1132.54     1161.16     38.33 o 
  11   3   4      223.55      228.35     39.12 o 
  12   3   4      289.39      378.92     52.30 o 
  13   3   4       92.08      135.34     52.31 o 
  14   3   4      264.40      307.23     57.52 o 
  15   3   4        8.64      -62.61     62.61 o 
  16   3   4        1.82      -57.87     90.28 o 
  17   3   4       79.84       34.68     86.23 o 
  18   3   4       25.28      -71.14    122.50 o 
   0   4   4    14584.04    13613.08    244.21 o 
   1   4   4      763.39      792.40     43.17 o 
   2   4   4     3531.57     3420.75     66.64 o 
   3   4   4     1773.61     1621.22     54.38 o 
   4   4   4      696.55      783.20     33.44 o 
   5   4   4       71.44       80.95     35.99 o 
   6   4   4     1837.12     1867.22     65.73 o 
   7   4   4     4205.59     4050.58     69.93 o 
   8   4   4        1.75       -2.23     36.27 o 
   9   4   4     2301.29     2377.47     64.94 o 
  10   4   4     2173.82     2071.83     66.03 o 
  11   4   4       33.66       15.16     50.86 o 
  12   4   4       90.76       52.59     54.73 o 
  13   4   4       49.21       48.51     58.54 o 
  14   4   4      470.53      424.60     67.60 o 
  15   4   4       24.42      -88.42     88.42 o 
  16   4   4      771.34      766.93     95.05 o 
  17   4   4      300.90      364.48    108.01 o 
  18   4   4       37.15      -25.64    174.16 o 
   1   5   4     3316.16     3233.57     72.32 o 
   2   5   4      205.64      175.97     56.46 o 
   3   5   4     3880.28     3517.88     82.77 o 
   4   5   4     7592.92     6805.15    107.05 o 
   5   5   4     1207.70     1333.80     50.90 o 
   6   5   4     5461.15     5615.30    144.47 o 
   7   5   4      127.30      124.60     48.84 o 
   8   5   4      499.96      646.62     57.38 o 
   9   5   4        3.37      -46.30     55.33 o 
  10   5   4      690.85      652.33     62.70 o 
  11   5   4       17.32       40.86     65.57 o 
  12   5   4      539.35      652.65     77.07 o 
  13   5   4     1987.75     2074.54     97.85 o 
  14   5   4      248.00       82.77     85.25 o 
  15   5   4        9.25       -1.55     94.75 o 
  16   5   4       96.93      -57.51    102.15 o 
   0   6   4     3784.04     3516.49    277.69 o 
   1   6   4     3209.10     2968.48     92.67 o 
   2   6   4      371.77      397.16     68.07 o 
   3   6   4     3842.51     3658.26     97.86 o 
   4   6   4       64.69       80.75     55.83 o 
   5   6   4        7.30        7.47     57.42 o 
   6   6   4      517.49      445.85     59.34 o 
   7   6   4     2271.10     2117.73     95.42 o 
   8   6   4        1.02       63.33     62.88 o 
   9   6   4     1662.80     1795.99     78.72 o 
  10   6   4      980.67     1040.50     78.72 o 
  11   6   4       99.90      140.73     83.87 o 
  12   6   4       14.25      -80.82     90.42 o 
  13   6   4       56.70       62.55     95.86 o 
  14   6   4       33.68      -65.45    103.42 o 
  15   6   4        1.14      -37.47    101.58 o 
   1   7   4      169.63      121.56     83.51 o 
   2   7   4       30.23        3.83     76.63 o 
   3   7   4     1206.46     1248.68    107.61 o 
   4   7   4      328.57      298.37     74.04 o 
   5   7   4       40.05       91.43     69.23 o 
   6   7   4      221.27      397.11     71.27 o 
   7   7   4      482.55      530.31     85.73 o 
   8   7   4        9.10       42.52     79.87 o 
   9   7   4       10.13      103.39     90.93 o 
  10   7   4        1.33      107.07     94.88 o 
  11   7   4      204.10      197.24     92.68 o 
  12   7   4       27.93       35.56     96.63 o 
  13   7   4       74.12      181.36    109.92 o 
   0   8   4       38.56      277.29    201.15 o 
   1   8   4        3.05     -113.02    113.02 o 
   2   8   4       32.84       21.55    111.97 o 
   3   8   4      197.73      271.97    189.95 o 
   4   8   4       65.56      119.98     92.65 o 
   5   8   4        3.37       82.42     94.19 o 
   6   8   4       18.59       65.23     89.77 o 
   7   8   4       15.05      139.67     94.28 o 
   8   8   4        6.99      184.53     99.43 o 
   9   8   4        8.17       25.52    105.02 o 
  10   8   4       25.89      139.78    104.27 o 
   1   9   4        2.80      128.86    177.72 o 
   2   9   4       78.46      104.91    128.22 o 
   3   9   4      101.47      146.91    118.42 o 
   4   9   4       44.23       79.18    116.68 o 
   5   9   4        0.19       72.09    123.42 o 
   1   1   5      838.63      759.04     12.12 o 
   2   1   5      373.60      408.23      9.52 o 
   3   1   5    44939.18    43522.26    339.54 o 
   4   1   5      554.01      583.74     12.06 o 
   5   1   5       20.44       35.31     11.73 o 
   6   1   5     2839.12     3163.00     38.54 o 
   7   1   5     2112.28     2092.42     33.13 o 
   8   1   5     1111.27     1243.65     28.98 o 
   9   1   5       64.89       73.02     22.63 o 
  10   1   5        9.78       14.66     25.10 o 
  11   1   5      156.71      118.76     29.32 o 
  12   1   5      654.47      692.34     38.24 o 
  13   1   5    12134.08    11825.51    159.35 o 
  14   1   5       99.58      192.32     49.79 o 
  15   1   5      600.32      594.72     56.22 o 
  16   1   5      138.75       44.77     61.22 o 
  17   1   5       36.56      -39.50     76.27 o 
  18   1   5       61.80       66.33     88.80 o 
  19   1   5      525.21      708.60    107.59 o 
   0   2   5    62943.98    59806.47    741.73 o 
   1   2   5    17992.72    18755.47    161.81 o 
   2   2   5    11783.20    11772.24    114.55 o 
   3   2   5       69.51       61.97     14.23 o 
   4   2   5       17.70       21.08     14.99 o 
   5   2   5      732.09      894.82     28.22 o 
   6   2   5     9186.18     9088.86     90.48 o 
   7   2   5     5986.29     5979.28     74.50 o 
   8   2   5      204.51      210.82     23.63 o 
   9   2   5      729.04      872.51     29.87 o 
  10   2   5    14661.36    14284.89    143.27 o 
  11   2   5       55.59       25.55     30.96 o 
  12   2   5      124.02      104.55     44.28 o 
  13   2   5      140.03      128.51     49.04 o 
  14   2   5     2659.89     2644.39     78.42 o 
  15   2   5       60.82      -11.97     58.34 o 
  16   2   5     3158.43     3396.11     94.96 o 
  17   2   5      185.46       63.56     84.67 o 
  18   2   5       11.31      -88.55     88.55 o 
  19   2   5       19.06     -101.33    101.33 o 
   1   3   5     1998.92     1815.88     36.83 o 
   2   3   5     1677.34     1770.14     55.94 o 
   3   3   5    52901.59    49462.70    579.34 o 
   4   3   5     9056.41     9284.62    111.24 o 
   5   3   5     3978.57     4237.29     69.43 o 
   6   3   5       23.13       19.38     24.36 o 
   7   3   5     8206.75     8043.84     92.70 o 
   8   3   5      334.85      373.18     31.10 o 
   9   3   5     1087.25     1100.35     37.84 o 
  10   3   5     1368.20     1392.69     43.30 o 
  11   3   5     2890.49     2617.64     71.30 o 
  12   3   5       62.74       41.81     46.80 o 
  13   3   5     6560.30     6465.46    112.94 o 
  14   3   5      365.10      326.43     60.25 o 
  15   3   5       54.42       88.90     64.49 o 
  16   3   5      137.94       95.16     86.54 o 
  17   3   5        8.19      -61.93     88.70 o 
  18   3   5        1.72       64.23     99.07 o 
   0   4   5    40034.34    38812.11    643.44 o 
   1   4   5      458.83      423.13     35.99 o 
   2   4   5     3643.84     3503.19     68.42 o 
   3   4   5     1064.83      979.10     45.14 o 
   4   4   5        9.46       34.50     30.13 o 
   5   4   5      161.09      196.82     32.40 o 
   6   4   5     4752.72     4703.66     80.88 o 
   7   4   5      656.37      749.33     54.93 o 
   8   4   5      436.94      445.85     39.39 o 
   9   4   5       29.18       45.85     42.53 o 
  10   4   5     3254.14     3241.09     79.04 o 
  11   4   5       21.55      -10.22     53.80 o 
  12   4   5       20.93      -53.69     53.69 o 
  13   4   5      243.68      201.07     61.86 o 
  14   4   5       35.24      -63.95     63.95 o 
  15   4   5       47.83      -85.74     85.74 o 
  16   4   5     1543.09     1489.58    104.13 o 
  17   4   5       11.99      -97.68     97.68 o 
   1   5   5      639.50      535.94     44.92 o 
   2   5   5       17.32      -40.74     40.74 o 
   3   5   5      147.70      239.46     47.49 o 
   4   5   5      249.67      249.73     44.12 o 
   5   5   5        4.22       44.95     42.07 o 
   6   5   5      191.07      196.74     46.65 o 
   7   5   5       77.12      197.24     53.13 o 
   8   5   5       16.89      -54.80     54.80 o 
   9   5   5       63.66       31.74     58.84 o 
  10   5   5       16.74       41.30     60.08 o 
  11   5   5       81.72      117.61     66.55 o 
  12   5   5       36.82       41.17     70.30 o 
  13   5   5       98.64       54.43     73.66 o 
  14   5   5        9.31      -61.92     91.74 o 
  15   5   5       56.00      -94.78     94.78 o 
  16   5   5       19.29      -26.24    110.18 o 
   0   6   5      761.78      804.29    100.14 o 
   1   6   5      305.06      352.03     81.56 o 
   2   6   5     1146.46     1174.73     71.85 o 
   3   6   5      191.99      135.91     63.38 o 
   4   6   5      907.24      851.10     62.05 o 
   5   6   5      128.13      115.90     63.90 o 
   6   6   5      476.22      450.22     60.18 o 
   7   6   5       90.50      118.06     61.06 o 
   8   6   5       45.63       12.43     65.24 o 
   9   6   5       17.40      154.39     68.18 o 
  10   6   5       27.91       13.66     68.69 o 
  11   6   5       85.87       88.13     89.43 o 
  12   6   5       57.81       61.23     91.98 o 
  13   6   5        8.69       51.97     94.00 o 
  14   6   5        1.66       95.50    102.73 o 
  15   6   5        1.41      -41.78    105.75 o 
   1   7   5     2192.09     2106.25     87.86 o 
   2   7   5       61.39       95.77     76.50 o 
   3   7   5     1395.41     1323.62     79.12 o 
   4   7   5      714.46      712.14    103.99 o 
   5   7   5      106.08      198.30     67.68 o 
   6   7   5      127.82      142.81     74.93 o 
   7   7   5      215.50      204.46     73.93 o 
   8   7   5       35.00      110.03    109.06 o 
   9   7   5       49.36      190.05     87.21 o 
  10   7   5      154.81      249.59     91.84 o 
  11   7   5      178.36      146.82    100.44 o 
  12   7   5       18.40       31.49    103.87 o 
  13   7   5      561.34      776.17    173.61 o 
   0   8   5     3380.32     3448.85    275.02 o 
   1   8   5      433.89      357.66    124.02 o 
   2   8   5       71.92       10.11    110.82 o 
   3   8   5       78.64      219.83     98.28 o 
   4   8   5       76.55      124.17     97.06 o 
   5   8   5       10.37       59.63     99.83 o 
   6   8   5      242.74      417.40     95.79 o 
   7   8   5       23.25       72.59    101.16 o 
   8   8   5       42.70      185.78     96.68 o 
   9   8   5       11.62       53.14    102.72 o 
  10   8   5      948.47     1061.77    163.71 o 
   1   9   5        2.59      279.26    174.39 o 
   2   9   5        2.42      174.83    148.06 o 
   3   9   5      181.08      213.75    135.93 o 
   4   9   5        8.56       87.50    167.63 o 
   5   9   5       16.03       82.28    232.94 o 
   1   0   6    12048.64    12078.78    335.52 o 
   2   0   6     5883.15     5851.93     76.99 o 
   3   0   6      115.87      165.80     16.62 o 
   4   0   6      421.63      415.51     14.17 o 
   5   0   6     2623.36     2834.70     43.37 o 
   6   0   6    43104.64    43021.80    500.66 o 
   7   0   6     2283.84     2296.95     43.50 o 
   8   0   6     2509.12     2712.66     71.74 o 
   9   0   6     3155.70     3023.41     70.03 o 
  10   0   6    22857.43    22232.28    298.13 o 
  11   0   6      236.08      199.21     39.25 o 
  12   0   6      334.98      390.42     50.53 o 
  13   0   6     1082.49     1068.92     78.45 o 
  14   0   6     4168.30     4179.64    121.27 o 
  15   0   6       28.54        1.91     74.99 o 
  16   0   6     4622.54     4822.33    150.26 o 
  17   0   6      820.87      864.01     97.87 o 
  18   0   6        0.05     -122.06    122.06 o 
  19   0   6        7.73     -153.20    153.20 o 
   1   1   6     2312.96     2359.35     32.37 o 
   2   1   6      747.20      759.59     17.27 o 
   3   1   6    81847.65    75823.84    614.51 o 
   4   1   6     1972.10     1927.15     24.97 o 
   5   1   6      114.92      154.87     21.93 o 
   6   1   6     5490.62     5666.99     54.36 o 
   7   1   6     3483.69     3343.57     46.03 o 
   8   1   6       31.61       54.49     17.08 o 
   9   1   6      361.18      327.67     24.84 o 
  10   1   6      653.05      668.17     28.70 o 
  11   1   6     2546.38     2654.85     50.77 o 
  12   1   6     1075.49     1072.26     46.56 o 
  13   1   6     9538.49     9217.37    131.19 o 
  14   1   6      182.95      272.29     52.18 o 
  15   1   6      271.82      322.15     58.54 o 
  16   1   6        2.16      -48.81     62.46 o 
  17   1   6       12.14      -29.45     62.95 o 
  18   1   6       12.85      -88.11     88.11 o 
  19   1   6      409.15      437.67    103.10 o 
   0   2   6    21694.94    22797.17    288.39 o 
   1   2   6      880.09     1058.53     20.72 o 
   2   2   6      730.81      772.70     21.14 o 
   3   2   6     2340.31     2421.37     33.07 o 
   4   2   6     1755.76     1993.17     31.59 o 
   5   2   6     1299.96     1356.59     27.89 o 
   6   2   6      916.56      808.26     21.86 o 
   7   2   6       68.70      117.70     20.41 o 
   8   2   6      642.31      556.89     25.74 o 
   9   2   6      586.88      615.72     29.14 o 
  10   2   6     1307.90     1305.63     35.66 o 
  11   2   6       26.42       13.74     31.86 o 
  12   2   6      698.30      747.76     49.04 o 
  13   2   6      175.33      121.53     48.39 o 
  14   2   6       29.33      -12.65     51.49 o 
  15   2   6       39.73        2.18     56.27 o 
  16   2   6      632.71      698.49     67.15 o 
  17   2   6       44.31       -9.17     87.29 o 
  18   2   6        0.40      -87.05     87.05 o 
  19   2   6        1.96      -23.13    101.50 o 
   1   3   6      433.83      450.84     27.41 o 
   2   3   6      129.01      174.17     23.11 o 
   3   3   6     2054.87     1919.26     38.12 o 
   4   3   6      105.48      170.88     21.39 o 
   5   3   6       17.78       -5.43     20.37 o 
   6   3   6      110.22      110.55     27.95 o 
   7   3   6     1210.00     1245.85     51.87 o 
   8   3   6      464.04      457.25     31.77 o 
   9   3   6       58.74       17.50     32.89 o 
  10   3   6      143.88      142.07     35.79 o 
  11   3   6        3.99       50.23     43.99 o 
  12   3   6      551.65      514.02     51.55 o 
  13   3   6      355.33      398.09     53.96 o 
  14   3   6      256.60      179.94     58.05 o 
  15   3   6      240.27      150.39     61.56 o 
  16   3   6       17.05       69.99     69.15 o 
  17   3   6        5.94      -91.34     91.34 o 
  18   3   6       12.76      -98.21     98.21 o 
   0   4   6    20573.07    19662.59    339.06 o 
   1   4   6      220.07      322.66     46.71 o 
   2   4   6     1088.94      996.63     50.03 o 
   3   4   6        9.73       21.93     37.32 o 
   4   4   6        0.54       -5.97     34.93 o 
   5   4   6       26.93       21.84     33.61 o 
   6   4   6     4479.83     4308.18     70.49 o 
   7   4   6      589.17      684.82     38.57 o 
   8   4   6      900.53      872.21     60.01 o 
   9   4   6      459.08      545.60     47.53 o 
  10   4   6     1997.66     2012.66     63.75 o 
  11   4   6       89.97       96.97     54.47 o 
  12   4   6      374.13      381.05     59.13 o 
  13   4   6       34.26      -36.29     63.40 o 
  14   4   6      752.28      750.22     69.51 o 
  15   4   6      122.24      122.75     75.64 o 
  16   4   6      721.60      599.93     97.67 o 
  17   4   6        1.19       12.19    102.22 o 
   1   5   6     1489.40     1445.89     51.42 o 
   2   5   6      239.81      287.20     54.47 o 
   3   5   6    17002.52    16095.48    272.00 o 
   4   5   6     1801.72     1711.55     56.52 o 
   5   5   6       68.03      158.19     42.30 o 
   6   5   6      891.35      901.73     55.91 o 
   7   5   6     3291.19     3188.89    131.24 o 
   8   5   6        0.96        4.44     56.84 o 
   9   5   6      313.48      372.27     62.44 o 
  10   5   6      299.43      294.99     82.24 o 
  11   5   6     2221.83     1910.01     79.34 o 
  12   5   6      285.88      318.80     74.43 o 
  13   5   6     2207.93     2265.88     94.74 o 
  14   5   6       32.85       40.27     89.92 o 
  15   5   6       91.91      184.09     97.74 o 
  16   5   6        5.91      -75.55    115.19 o 
   0   6   6    11363.05    11700.03    288.00 o 
   1   6   6      215.50      190.96     68.62 o 
   2   6   6     1521.86     1371.72    106.73 o 
   3   6   6      626.07      600.42     70.63 o 
   4   6   6       59.03       51.73     57.28 o 
   5   6   6       12.03       64.28     57.53 o 
   6   6   6      742.28      824.23     64.81 o 
   7   6   6      541.00      536.79     64.78 o 
   8   6   6      229.00      211.97     69.18 o 
   9   6   6      672.65      768.12     87.52 o 
  10   6   6     1874.88     1922.65    130.85 o 
  11   6   6        0.74        5.65     74.75 o 
  12   6   6      177.45      287.92     87.36 o 
  13   6   6       24.95      -82.72     90.12 o 
  14   6   6        9.03       33.76    102.59 o 
   1   7   6      165.77       70.36     86.07 o 
   2   7   6      541.12      414.22     91.79 o 
   3   7   6      969.30     1098.75     82.30 o 
   4   7   6       11.33      134.98     71.23 o 
   5   7   6       11.22       26.68     74.38 o 
   6   7   6       48.23      -65.28     79.35 o 
   7   7   6       75.25       86.99     74.78 o 
   8   7   6       27.39        2.24     76.75 o 
   9   7   6       47.10       23.63     86.12 o 
  10   7   6        6.50      115.45     93.29 o 
  11   7   6        1.13      -69.32     98.39 o 
  12   7   6        3.44      200.94    117.50 o 
   0   8   6       31.52      151.24    141.66 o 
   1   8   6       10.92       68.31    110.03 o 
   2   8   6       45.95      -40.70    116.61 o 
   3   8   6      303.31      228.92    104.00 o 
   4   8   6      140.06      136.43     94.18 o 
   5   8   6       10.08      -74.31     96.47 o 
   6   8   6        0.33      156.49     97.67 o 
   7   8   6       51.27      106.96     96.61 o 
   8   8   6        8.47       78.89     97.11 o 
   9   8   6       21.29      222.33    101.13 o 
   1   9   6      184.89      372.50    148.00 o 
   2   9   6       11.24       87.97    128.93 o 
   3   9   6      254.31      625.98    247.24 o 
   4   9   6        2.87      287.63    178.78 o 
   1   1   7     1999.91     1993.99     24.00 o 
   2   1   7     2912.15     3059.04     33.69 o 
   3   1   7     8305.91     8720.98     77.77 o 
   4   1   7     8389.56     8443.13     76.90 o 
   5   1   7      547.96      539.63     15.34 o 
   6   1   7     9043.02     9149.04     81.82 o 
   7   1   7      654.85      610.92     19.15 o 
   8   1   7        0.91        0.83     18.22 o 
   9   1   7     1011.78     1018.54     31.36 o 
  10   1   7     4072.26     4207.06     63.27 o 
  11   1   7     2083.52     2146.57     46.90 o 
  12   1   7     1687.09     1667.98     76.18 o 
  13   1   7      322.89      336.47     47.36 o 
  14   1   7      160.88      146.30     49.19 o 
  15   1   7      237.64      243.34     55.09 o 
  16   1   7       47.75       -4.33     77.95 o 
  17   1   7       42.34       55.92     84.35 o 
  18   1   7        1.89      -87.56     87.56 o 
  19   1   7       65.22      -79.08    146.63 o 
   0   2   7    46184.86    45937.77    629.95 o 
   1   2   7    27855.58    27621.67    292.12 o 
   2   2   7     4492.22     4528.68     56.59 o 
   3   2   7      650.98      562.44     17.40 o 
   4   2   7      261.83      253.18     16.35 o 
   5   2   7       55.98       61.85     17.15 o 
   6   2   7     7991.39     7811.75     76.88 o 
   7   2   7    23939.82    23508.06    207.64 o 
   8   2   7     1961.81     2036.30     45.59 o 
   9   2   7     8541.70     8419.15    102.14 o 
  10   2   7     4182.99     3951.11     59.10 o 
  11   2   7       16.78      -30.75     39.17 o 
  12   2   7      150.84      174.55     44.82 o 
  13   2   7      530.93      562.76     52.48 o 
  14   2   7      181.83      291.05     55.88 o 
  15   2   7      244.08      243.68     58.80 o 
  16   2   7     1429.34     1545.76     87.73 o 
  17   2   7     1123.17     1179.25     77.32 o 
  18   2   7       13.12      -90.46     90.46 o 
  19   2   7      212.98       76.00    226.80 o 
   1   3   7     1720.77     1657.47     37.57 o 
   2   3   7     2938.81     2911.51     46.49 o 
   3   3   7    23579.96    22533.58    218.48 o 
   4   3   7    29359.41    28265.60    259.37 o 
   5   3   7       54.35       32.93     22.93 o 
   6   3   7     8198.67     8086.07     96.88 o 
   7   3   7     2723.21     2714.65     56.96 o 
   8   3   7       68.85       16.48     25.50 o 
   9   3   7       13.34      -11.80     32.40 o 
  10   3   7     3891.26     3828.07     80.92 o 
  11   3   7     1374.64     1248.73     61.96 o 
  12   3   7     2534.43     2465.66     72.56 o 
  13   3   7     5219.31     5043.33    102.80 o 
  14   3   7      382.43      393.70     69.55 o 
  15   3   7      295.22      382.58     65.93 o 
  16   3   7      485.29      369.68     70.34 o 
  17   3   7       79.60       88.25     92.31 o 
  18   3   7        7.66      -97.77    102.64 o 
   0   4   7    11900.13    12386.31    227.43 o 
   1   4   7     1314.47     1428.24     44.62 o 
   2   4   7        5.49      -35.24     53.14 o 
   3   4   7     5437.83     5394.57     95.72 o 
   4   4   7      723.61      726.93     35.87 o 
   5   4   7        8.85       19.14     47.54 o 
   6   4   7      489.58      483.20     40.55 o 
   7   4   7     4840.31     4767.28     77.66 o 
   8   4   7      102.19       98.86     62.28 o 
   9   4   7     2745.23     2854.94     77.06 o 
  10   4   7     3437.01     3310.49     82.08 o 
  11   4   7       45.10       83.77     53.78 o 
  12   4   7        8.90       13.12     56.88 o 
  13   4   7       79.10      -36.08     60.53 o 
  14   4   7      230.72      184.67     68.55 o 
  15   4   7       21.29        7.82     70.01 o 
  16   4   7      226.60      105.36     90.88 o 
  17   4   7        7.46     -106.15    106.15 o 
   1   5   7      434.87      454.13     44.82 o 
   2   5   7      166.87      117.44     47.02 o 
   3   5   7      265.34      285.06     48.33 o 
   4   5   7      408.77      375.86     50.94 o 
   5   5   7       41.77       76.16     50.38 o 
   6   5   7      239.21      324.86     53.59 o 
   7   5   7      340.52      283.24     54.99 o 
   8   5   7       91.11      166.09     59.63 o 
   9   5   7        1.01       46.52     59.21 o 
  10   5   7       21.28       70.72     61.96 o 
  11   5   7       93.78       76.27     67.62 o 
  12   5   7       20.66      -39.66     71.47 o 
  13   5   7       16.52       70.82     75.43 o 
  14   5   7       13.72      -35.65     88.43 o 
  15   5   7       48.82      -64.92     98.19 o 
  16   5   7       46.79      -38.68    103.97 o 
   0   6   7      859.19      928.85    121.81 o 
   1   6   7       68.44      -23.96     71.17 o 
   2   6   7       17.04       53.96     62.63 o 
   3   6   7      598.26      630.71     72.65 o 
   4   6   7        2.13       55.68     58.02 o 
   5   6   7       43.52      -12.55     60.11 o 
   6   6   7       11.32       98.45     62.58 o 
   7   6   7      416.80      418.07     66.20 o 
   8   6   7        5.53       -9.56     66.70 o 
   9   6   7      209.51      276.82     74.31 o 
  10   6   7      330.61      353.64     76.33 o 
  11   6   7       76.03        4.18     79.56 o 
  12   6   7      115.05       26.03     90.81 o 
  13   6   7        4.77      -75.41    101.16 o 
  14   6   7      184.56      -12.32    108.67 o 
   1   7   7       39.10        7.28     99.45 o 
   2   7   7      156.56       16.47     84.19 o 
   3   7   7      763.75      715.52     86.43 o 
   4   7   7     1868.05     1688.51     86.65 o 
   5   7   7       15.63      -76.18     76.18 o 
   6   7   7      775.56      747.20     79.60 o 
   7   7   7      135.08      146.78     75.81 o 
   8   7   7      118.58       71.43     77.75 o 
   9   7   7      129.79      168.30     89.65 o 
  10   7   7      183.81       82.34     92.80 o 
  11   7   7       29.77      187.64     95.63 o 
  12   7   7       11.82       33.85    102.31 o 
   0   8   7      699.61      975.78    149.68 o 
   1   8   7      376.73      376.07    119.28 o 
   2   8   7      371.42      209.38    115.59 o 
   3   8   7      164.39      450.87    129.69 o 
   4   8   7       53.67      163.36    136.30 o 
   5   8   7      132.01       81.83    102.22 o 
   6   8   7      264.75      315.06     95.22 o 
   7   8   7      501.17      469.15    102.05 o 
   8   8   7       80.36       89.79     99.81 o 
   9   8   7      203.11      280.49    101.38 o 
   1   9   7      148.70      204.70    143.26 o 
   2   9   7      168.08      468.49    196.56 o 
   3   9   7      162.67      728.50    193.88 o 
   1   0   8    32685.69    32426.45    891.70 o 
   2   0   8     2624.16     2807.58     40.18 o 
   3   0   8    21146.94    20554.64    237.87 o 
   4   0   8      142.90      150.48     20.51 o 
   5   0   8     3906.04     4079.52     61.49 o 
   6   0   8      943.41     1157.89     35.76 o 
   7   0   8    48236.17    47668.16    554.99 o 
   8   0   8      401.55      484.54     27.83 o 
   9   0   8    19903.96    18974.07    230.96 o 
  10   0   8      522.64      466.34     66.64 o 
  11   0   8      630.07      623.86     57.93 o 
  12   0   8      187.91      223.17     60.81 o 
  13   0   8       28.93       84.37     63.18 o 
  14   0   8      179.22      114.35     73.02 o 
  15   0   8      793.55      757.96     86.22 o 
  16   0   8      487.41      407.22    107.68 o 
  17   0   8     1875.99     2076.05    114.58 o 
  18   0   8      384.36      191.77    133.18 o 
  19   0   8      615.25      499.00    148.87 o 
   1   1   8     2498.91     2686.86     48.30 o 
   2   1   8     9658.21     9987.87    110.66 o 
   3   1   8      167.98      186.77     14.53 o 
   4   1   8    48586.25    48330.30    455.55 o 
   5   1   8        2.29       -2.79     14.34 o 
   6   1   8    24925.27    24496.27    222.59 o 
   7   1   8     1113.58     1142.73     24.61 o 
   8   1   8       49.00       57.73     19.43 o 
   9   1   8        0.86        4.72     22.66 o 
  10   1   8     8252.03     8133.79     98.81 o 
  11   1   8      513.99      507.30     40.02 o 
  12   1   8     3638.37     3458.09     74.26 o 
  13   1   8      101.92       83.86     45.76 o 
  14   1   8     1411.15     1456.20     71.26 o 
  15   1   8      260.08      211.30     57.79 o 
  16   1   8      269.77      303.70     63.96 o 
  17   1   8       19.99       21.55     67.27 o 
  18   1   8       17.57      -91.55     91.55 o 
  19   1   8        1.08     -104.17    104.17 o 
   0   2   8       12.14      -39.17     43.96 o 
   1   2   8     9032.58     9228.00    103.40 o 
   2   2   8      209.10      298.66     19.50 o 
   3   2   8     3153.11     3394.91     45.29 o 
   4   2   8      428.40      460.31     19.12 o 
   5   2   8      512.50      597.36     22.22 o 
   6   2   8     1005.61     1079.67     26.10 o 
   7   2   8     3106.37     3134.97     43.52 o 
   8   2   8       47.05       48.90     22.89 o 
   9   2   8     4610.49     4599.51     89.59 o 
  10   2   8     1057.17     1126.76     41.98 o 
  11   2   8      146.97       98.36     41.65 o 
  12   2   8      313.29      327.80     46.55 o 
  13   2   8      169.59      107.85     48.97 o 
  14   2   8       91.78      136.36     54.80 o 
  15   2   8        3.46       61.34     59.88 o 
  16   2   8       43.48       85.98     68.76 o 
  17   2   8      398.28      369.40     70.11 o 
  18   2   8        0.30      -93.31     93.31 o 
   1   3   8     2821.03     3042.31     54.80 o 
   2   3   8      362.24      399.20     28.33 o 
   3   3   8     1685.25     1795.59     39.91 o 
   4   3   8     1691.80     1781.02     39.33 o 
   5   3   8       22.27        5.23     22.45 o 
   6   3   8      717.97      755.25     28.09 o 
   7   3   8       16.33       16.53     28.39 o 
   8   3   8        1.80       -6.32     28.04 o 
   9   3   8        8.11      -32.86     32.86 o 
  10   3   8     1522.95     1545.63     55.07 o 
  11   3   8     1056.13     1046.54     54.79 o 
  12   3   8      216.33      183.07     52.63 o 
  13   3   8       80.02      137.41     66.45 o 
  14   3   8        1.09      -61.18     61.18 o 
  15   3   8      199.40      109.04     64.32 o 
  16   3   8       20.87      -11.15     69.62 o 
  17   3   8       72.20       35.29    104.32 o 
  18   3   8        3.40     -101.35    101.35 o 
   0   4   8      128.13       -8.45     61.02 o 
   1   4   8     6467.95     6223.61     94.08 o 
   2   4   8      206.68      174.01     43.67 o 
   3   4   8     3016.74     3107.87     68.33 o 
   4   4   8       59.28       35.17     33.80 o 
   5   4   8      276.38      303.39     40.70 o 
   6   4   8        0.41        1.85     39.08 o 
   7   4   8     8294.83     7996.94    130.32 o 
   8   4   8      100.96      103.05     47.49 o 
   9   4   8     6191.34     6463.38    109.29 o 
  10   4   8      874.48      951.41     57.96 o 
  11   4   8        6.61      -57.23     57.23 o 
  12   4   8       37.77      -56.69     59.12 o 
  13   4   8      222.48      165.94     60.20 o 
  14   4   8        4.03      -63.71     63.71 o 
  15   4   8       86.63       62.15     71.59 o 
  16   4   8        0.72      -88.83     96.55 o 
  17   4   8      379.96      232.43    106.66 o 
   1   5   8       34.17      -38.55     49.11 o 
   2   5   8      292.17      218.85     65.47 o 
   3   5   8       52.70       48.42     57.58 o 
   4   5   8    12323.12    11272.75    171.27 o 
   5   5   8       26.27       68.90     57.87 o 
   6   5   8     4664.31     4868.05    105.33 o 
   7   5   8       10.83      -26.62     52.80 o 
   8   5   8       74.09      146.27     57.17 o 
   9   5   8      441.34      405.77     65.02 o 
  10   5   8     1488.64     1443.30     71.64 o 
  11   5   8      171.67      138.50     69.85 o 
  12   5   8     1188.73     1361.50     83.14 o 
  13   5   8      126.90       65.82     78.63 o 
  14   5   8      619.37      550.07     81.61 o 
  15   5   8       39.01      -76.24    115.92 o 
  16   5   8      138.58       28.45    262.33 o 
   0   6   8        7.92      -96.08     96.08 o 
   1   6   8     1680.00     1781.33     85.49 o 
   2   6   8       11.74      -18.46     67.35 o 
   3   6   8      733.98      768.64     74.89 o 
   4   6   8       88.53      184.93     61.14 o 
   5   6   8       59.82       53.21     59.01 o 
   6   6   8       12.53       40.15     62.09 o 
   7   6   8     3737.20     3520.34    108.75 o 
   8   6   8       25.96      -23.13     67.15 o 
   9   6   8     1122.19     1238.18     78.33 o 
  10   6   8       38.17      105.15     73.44 o 
  11   6   8      311.93      271.35     88.44 o 
  12   6   8        0.79       -4.78     84.65 o 
  13   6   8        8.93      -19.21    102.31 o 
  14   6   8      115.27      162.31    106.91 o 
   1   7   8       87.12       76.60    114.62 o 
   2   7   8       78.44       77.32     86.66 o 
   3   7   8      134.59      155.80     73.18 o 
   4   7   8      603.47      714.10     79.27 o 
   5   7   8       75.77      103.08     76.26 o 
   6   7   8      618.94      694.75     82.51 o 
   7   7   8      155.50      183.68     75.98 o 
   8   7   8        5.28       81.00     80.00 o 
   9   7   8      478.77      311.95     82.20 o 
  10   7   8       93.98      219.94     94.82 o 
  11   7   8       20.04      -70.17     97.74 o 
  12   7   8       63.92       27.17    114.69 o 
   0   8   8       57.92      213.74    189.22 o 
   1   8   8       39.66      223.29    104.66 o 
   2   8   8       19.33       -4.30    100.93 o 
   3   8   8        1.22       35.82     90.18 o 
   4   8   8       53.43       60.07     99.16 o 
   5   8   8        0.29      180.36    155.79 o 
   6   8   8       16.44      136.19    136.94 o 
   7   8   8        3.85      -46.74    125.62 o 
   8   8   8       35.12      252.36    106.43 o 
   1   9   8        7.42      339.62    185.51 o 
   1   1   9     1635.19     1866.24     28.09 o 
   2   1   9      567.84      580.72     15.03 o 
   3   1   9    17601.69    18568.95    178.43 o 
   4   1   9    23457.68    24409.01    248.52 o 
   5   1   9      301.59      351.94     17.37 o 
   6   1   9     6606.38     6427.22     66.26 o 
   7   1   9      369.61      353.71     20.68 o 
   8   1   9        0.80        1.96     21.30 o 
   9   1   9     1543.87     1657.41     36.99 o 
  10   1   9     2095.76     2126.15     51.12 o 
  11   1   9        7.98      -30.96     30.96 o 
  12   1   9     1348.01     1252.51     48.10 o 
  13   1   9      176.77      202.40     48.29 o 
  14   1   9      690.27      735.75     60.30 o 
  15   1   9       52.56       63.89     56.30 o 
  16   1   9       80.75       89.21     60.87 o 
  17   1   9      154.53       58.55     66.39 o 
  18   1   9        7.75       96.30     72.07 o 
   0   2   9    17779.52    17615.81    251.99 o 
   1   2   9    12864.18    13336.24    135.83 o 
   2   2   9     2276.29     2450.89     41.27 o 
   3   2   9    22519.20    22681.48    216.85 o 
   4   2   9      663.47      726.87     21.07 o 
   5   2   9      471.76      526.48     28.90 o 
   6   2   9     8042.71     8181.20     88.70 o 
   7   2   9    18782.63    18652.00    184.88 o 
   8   2   9      347.15      348.92     25.94 o 
   9   2   9    19084.99    18919.25    203.07 o 
  10   2   9     1251.01     1284.46     41.83 o 
  11   2   9     2281.13     2256.26     66.59 o 
  12   2   9      138.62       69.88     47.59 o 
  13   2   9       15.56      -13.33     49.51 o 
  14   2   9       11.48      -52.29     52.29 o 
  15   2   9      489.88      534.73     65.19 o 
  16   2   9      786.52      950.88     69.94 o 
  17   2   9     1391.08     1595.28     80.98 o 
  18   2   9      196.17       15.12     95.82 o 
   1   3   9      573.51      657.52     30.10 o 
   2   3   9      390.86      365.87     28.59 o 
   3   3   9     9252.27     8807.14     99.67 o 
   4   3   9    14339.22    13745.30    140.04 o 
   5   3   9      270.78      326.91     25.63 o 
   6   3   9    20907.03    21006.99    209.67 o 
   7   3   9      388.24      412.59     30.70 o 
   8   3   9        7.50       13.88     34.54 o 
   9   3   9       11.72      -13.80     36.41 o 
  10   3   9     2379.24     2361.76     66.74 o 
  11   3   9      322.52      257.27     49.15 o 
  12   3   9     1919.87     1970.36     65.27 o 
  13   3   9     2507.22     2540.17     78.22 o 
  14   3   9     2074.52     2025.49     74.53 o 
  15   3   9      316.49      263.20     65.96 o 
  16   3   9       64.38      161.35     94.50 o 
  17   3   9       51.73        8.10     75.76 o 
   0   4   9     6067.97     6190.55    135.27 o 
   1   4   9     5511.88     5600.05     89.60 o 
   2   4   9        9.29      -37.53     37.53 o 
   3   4   9      429.23      416.46     38.91 o 
   4   4   9      134.87       81.29     37.78 o 
   5   4   9       57.98       58.11     36.85 o 
   6   4   9       21.40       84.06     39.23 o 
   7   4   9     5672.83     5655.64    101.25 o 
   8   4   9      231.35      271.06     50.02 o 
   9   4   9     1822.81     1940.65     67.97 o 
  10   4   9      654.25      711.79     55.25 o 
  11   4   9      253.03      150.96     57.08 o 
  12   4   9        1.28      -28.29     64.54 o 
  13   4   9      147.28      174.91     64.78 o 
  14   4   9      201.36      215.65     67.82 o 
  15   4   9        8.77      -70.66     70.66 o 
  16   4   9      273.32      329.33     89.25 o 
  17   4   9      757.91      337.66    251.51 o 
   1   5   9      129.15      102.19     58.82 o 
   2   5   9      426.47      381.52     71.00 o 
   3   5   9       22.80       42.92     57.21 o 
   4   5   9      782.30      849.97     57.68 o 
   5   5   9       37.69       66.35     54.35 o 
   6   5   9      107.51      190.35     54.85 o 
   7   5   9        0.02       55.73     58.17 o 
   8   5   9      661.90      619.59     62.35 o 
   9   5   9      211.90      163.19     61.80 o 
  10   5   9      261.90      310.74     66.36 o 
  11   5   9       52.08      -52.97     71.20 o 
  12   5   9      183.79      187.02     73.87 o 
  13   5   9      121.51      -63.24     80.05 o 
  14   5   9       62.32       33.13     86.07 o 
  15   5   9       74.55      -94.88    102.72 o 
   0   6   9      633.31      589.35    102.22 o 
   1   6   9      775.68      857.25     76.91 o 
   2   6   9      609.02      502.29     76.55 o 
   3   6   9       71.96      135.92     71.25 o 
   4   6   9        2.63      -17.15     63.09 o 
   5   6   9       87.70      186.71     66.40 o 
   6   6   9      117.69       89.26     64.12 o 
   7   6   9     1142.53     1125.28     76.25 o 
   8   6   9       29.08      -16.31     67.50 o 
   9   6   9      274.03      349.60     89.14 o 
  10   6   9      324.46      266.45     76.21 o 
  11   6   9      110.66       25.86     77.57 o 
  12   6   9       12.40        9.92     83.16 o 
  13   6   9       77.39     -102.83    102.83 o 
  14   6   9       22.29      -37.40    267.67 o 
   1   7   9       34.49       58.08     86.48 o 
   2   7   9       57.51      153.69    106.92 o 
   3   7   9      217.83      347.88     77.09 o 
   4   7   9      932.77      875.24     80.31 o 
   5   7   9        5.66       77.45     82.29 o 
   6   7   9      887.95     1126.37     84.42 o 
   7   7   9       56.10       -3.26     78.55 o 
   8   7   9        1.97      -68.62     75.88 o 
   9   7   9        0.71       23.83     95.12 o 
  10   7   9      488.38      328.36     86.22 o 
  11   7   9        1.74       -1.68    105.22 o 
   0   8   9      367.71      678.61    172.09 o 
   1   8   9        7.00      134.15    101.91 o 
   2   8   9      465.85      477.45    102.31 o 
   3   8   9      253.03      284.88     93.32 o 
   4   8   9       17.66        2.76     90.75 o 
   5   8   9      151.86      220.02    100.34 o 
   6   8   9       67.01      211.43     99.86 o 
   7   8   9      149.70      186.76     99.55 o 
   8   8   9        1.80       49.45    107.30 o 
   1   0  10    22378.52    23279.62    639.65 o 
   2   0  10     9463.01     9939.04    179.77 o 
   3   0  10    17323.65    18430.04    265.10 o 
   4   0  10     1938.73     2216.86     44.06 o 
   5   0  10       91.94      119.40     23.32 o 
   6   0  10    19641.38    19223.07    248.61 o 
   7   0  10     7747.22     7797.51    111.14 o 
   8   0  10      184.75      143.32     30.42 o 
   9   0  10     9614.76     9530.71    136.80 o 
  10   0  10    16941.78    17014.74    229.91 o 
  11   0  10     2645.35     2512.31     80.38 o 
  12   0  10      192.38      140.79     61.19 o 
  13   0  10      207.62      231.97     80.07 o 
  14   0  10        9.44      -59.86     82.19 o 
  15   0  10       67.86      101.06     81.72 o 
  16   0  10     6321.16     6189.86    162.17 o 
  17   0  10      539.40      589.73     99.01 o 
  18   0  10       13.76     -132.11    138.49 o 
   1   1  10     3144.55     3295.88     41.76 o 
   2   1  10     1663.85     1839.26     24.62 o 
   3   1  10    30291.04    29697.22    300.80 o 
   4   1  10     9145.76     9137.05     98.17 o 
   5   1  10     3153.64     3022.80     40.02 o 
   6   1  10     9093.18     9292.03     90.91 o 
   7   1  10     6677.46     6719.77     70.96 o 
   8   1  10        1.87       21.80     22.21 o 
   9   1  10      871.40      918.40     29.18 o 
  10   1  10      350.22      422.30     34.25 o 
  11   1  10      689.64      746.78     39.22 o 
  12   1  10      409.10      397.22     45.00 o 
  13   1  10     7435.50     7558.54    118.82 o 
  14   1  10     1582.43     1526.93     62.29 o 
  15   1  10       55.12      -11.12     77.10 o 
  16   1  10       20.38      -30.27     62.27 o 
  17   1  10        0.79      -66.34     66.34 o 
  18   1  10        4.67      -72.79     72.79 o 
   0   2  10     2144.58     2093.95     55.91 o 
   1   2  10      162.04      133.18     30.37 o 
   2   2  10      342.93      342.73     23.91 o 
   3   2  10      610.37      595.13     20.15 o 
   4   2  10        1.44       -5.50     17.98 o 
   5   2  10      359.16      380.76     20.93 o 
   6   2  10     1016.86     1068.71     29.93 o 
   7   2  10      383.05      432.88     26.28 o 
   8   2  10      305.54      350.65     28.42 o 
   9   2  10        9.72       41.93     28.39 o 
  10   2  10     2353.09     2339.77     56.59 o 
  11   2  10        8.59       50.09     42.44 o 
  12   2  10       74.10       19.97     46.86 o 
  13   2  10       31.40        8.59     52.19 o 
  14   2  10      119.95       81.76     56.48 o 
  15   2  10      123.64       63.46     63.64 o 
  16   2  10      213.99      275.56     67.17 o 
  17   2  10      454.52      490.52     76.30 o 
  18   2  10       17.50        9.28     75.34 o 
   1   3  10      326.72      372.93     27.27 o 
   2   3  10      586.67      601.21     30.93 o 
   3   3  10      861.09      956.96     30.19 o 
   4   3  10     1030.71     1091.45     30.31 o 
   5   3  10      634.98      663.73     27.96 o 
   6   3  10      239.01      331.83     27.53 o 
   7   3  10      559.61      638.39     32.20 o 
   8   3  10      265.89      256.14     35.81 o 
   9   3  10      211.73      290.44     50.69 o 
  10   3  10      429.49      410.08     48.01 o 
  11   3  10       17.76       -4.99     47.50 o 
  12   3  10       91.10       12.90     53.84 o 
  13   3  10      155.96      182.59     56.90 o 
  14   3  10       82.41       66.93     63.19 o 
  15   3  10        0.17      -23.00     64.90 o 
  16   3  10        6.90      -68.20     68.91 o 
  17   3  10        6.07        9.34     76.82 o 
   0   4  10    14702.97    14737.84    258.02 o 
   1   4  10      106.12       48.22     36.97 o 
   2   4  10      624.74      590.77     43.09 o 
   3   4  10     1311.52     1277.67     43.01 o 
   4   4  10      274.96      223.77     35.14 o 
   5   4  10      261.41      243.15     34.59 o 
   6   4  10     3986.32     4101.62     77.50 o 
   7   4  10     1492.57     1594.22     71.53 o 
   8   4  10        2.95       65.90     50.70 o 
   9   4  10      389.24      406.19     53.11 o 
  10   4  10     5263.46     5240.57    109.67 o 
  11   4  10      285.79      308.88     57.80 o 
  12   4  10        4.99      -30.28     58.09 o 
  13   4  10      103.44      124.28     65.02 o 
  14   4  10       15.82       16.64     69.67 o 
  15   4  10       45.06       -0.98     74.41 o 
  16   4  10     1074.18     1307.11    124.94 o 
   1   5  10      612.05      544.08     66.45 o 
   2   5  10       19.73        6.62     70.49 o 
   3   5  10     8506.07     8096.81    198.02 o 
   4   5  10     2125.34     2133.34     73.55 o 
   5   5  10      685.24      778.32     59.89 o 
   6   5  10     1821.84     1888.90     71.78 o 
   7   5  10     1069.47     1079.21     63.33 o 
   8   5  10      122.24       93.62     59.71 o 
   9   5  10       13.68       49.72     64.31 o 
  10   5  10     1956.62     1819.84     81.48 o 
  11   5  10      108.67       27.01     73.17 o 
  12   5  10       75.06      143.08     76.47 o 
  13   5  10     2304.15     2409.75    139.85 o 
  14   5  10      328.01      232.72     87.84 o 
  15   5  10      127.72      157.52     92.38 o 
   0   6  10     4809.45     5158.04    395.16 o 
   1   6  10      457.16      388.20    102.93 o 
   2   6  10     1691.59     1715.72     87.25 o 
   3   6  10      122.50      171.25     75.48 o 
   4   6  10        1.00       37.30     63.61 o 
   5   6  10        1.38      -62.45     62.45 o 
   6   6  10      139.65      186.72     73.29 o 
   7   6  10     1131.78     1084.20     77.01 o 
   8   6  10        0.83       23.78     73.70 o 
   9   6  10      582.49      706.19     80.35 o 
  10   6  10      307.67      443.99     84.06 o 
  11   6  10        6.40       12.70     84.11 o 
  12   6  10       87.74       85.79     87.48 o 
  13   6  10       35.81       69.60     91.29 o 
   1   7  10       32.42       95.92     85.97 o 
   2   7  10      150.26      100.21    135.29 o 
   3   7  10      708.10      814.74     85.55 o 
   4   7  10       36.45      112.60     79.53 o 
   5   7  10       60.36       53.92     78.48 o 
   6   7  10       33.43      -29.28     78.63 o 
   7   7  10       49.79       91.56     77.75 o 
   8   7  10        1.21       50.60    103.59 o 
   9   7  10       20.58       30.26     84.35 o 
  10   7  10       63.56       72.64    101.42 o 
  11   7  10      131.51       62.68    146.92 o 
   0   8  10       22.66      344.93    140.69 o 
   1   8  10       31.82      250.63    108.56 o 
   2   8  10        0.03      193.32    103.68 o 
   3   8  10        6.75      160.07    107.45 o 
   4   8  10       18.45       32.64     89.54 o 
   5   8  10       77.62       97.81    103.31 o 
   6   8  10       30.52      274.65     98.86 o 
   7   8  10       25.98       75.17    103.69 o 
   1   1  11     2540.97     2558.20     35.28 o 
   2   1  11     1002.31     1162.69     38.51 o 
   3   1  11    18583.56    17953.13    172.88 o 
   4   1  11       36.81       71.53     14.06 o 
   5   1  11      648.31      650.84     22.35 o 
   6   1  11      210.58      278.49     20.35 o 
   7   1  11     7329.79     7698.42     79.22 o 
   8   1  11       23.93        4.86     23.86 o 
   9   1  11      106.24      138.02     25.74 o 
  10   1  11      412.86      480.34     33.46 o 
  11   1  11     1195.50     1239.93     48.06 o 
  12   1  11      768.86      788.13     49.19 o 
  13   1  11     6413.10     6324.71    106.55 o 
  14   1  11        8.81       21.84     54.82 o 
  15   1  11       14.15       68.02     58.59 o 
  16   1  11        7.93       -8.71     64.16 o 
  17   1  11      112.22      143.80     71.75 o 
  18   1  11       19.55        8.55     77.76 o 
   0   2  11    87108.33    78707.37   2890.96 o 
   1   2  11      682.52      679.96     31.90 o 
   2   2  11     3674.39     3600.38     64.15 o 
   3   2  11        0.06       -2.57     19.75 o 
   4   2  11      289.87      361.81     20.25 o 
   5   2  11      246.39      281.00     21.37 o 
   6   2  11     7794.22     7663.24     80.55 o 
   7   2  11        6.19       14.90     28.17 o 
   8   2  11      273.03      324.34     31.42 o 
   9   2  11      992.00     1096.77     39.50 o 
  10   2  11    18620.94    18185.96    198.89 o 
  11   2  11        1.54      -32.35     43.91 o 
  12   2  11       67.58       68.36     49.16 o 
  13   2  11       41.39       30.78     50.80 o 
  14   2  11       34.79      -15.88     56.84 o 
  15   2  11      313.57      287.09     64.55 o 
  16   2  11     3695.18     3844.69    104.50 o 
  17   2  11       10.39       31.75     75.98 o 
   1   3  11     1810.68     1777.83     45.68 o 
   2   3  11        6.56      -18.59     30.26 o 
   3   3  11    36517.01    36870.47    369.44 o 
   4   3  11      412.14      493.49     27.55 o 
   5   3  11      861.70      927.87     30.22 o 
   6   3  11      146.44      158.14     27.15 o 
   7   3  11     6494.05     6499.68     87.83 o 
   8   3  11        2.38      -10.18     32.90 o 
   9   3  11      751.94      744.99     45.86 o 
  10   3  11      106.16      110.65     47.23 o 
  11   3  11      537.55      547.37     53.12 o 
  12   3  11       93.95      141.41     54.58 o 
  13   3  11     5940.85     6045.30    114.88 o 
  14   3  11      119.91      131.78     61.01 o 
  15   3  11       69.02      -26.68     69.49 o 
  16   3  11       19.79       54.66     74.74 o 
  17   3  11      136.06      181.15     94.03 o 
   0   4  11    10428.87    10529.07    197.06 o 
   1   4  11       57.83       44.68     36.36 o 
   2   4  11     3808.00     3705.99     80.66 o 
   3   4  11       26.92      -35.10     35.10 o 
   4   4  11      478.67      542.82     36.73 o 
   5   4  11      221.33      168.01     35.28 o 
   6   4  11     4435.05     4428.97     92.53 o 
   7   4  11       14.07       23.06     54.60 o 
   8   4  11       25.69       18.73     51.46 o 
   9   4  11       70.67       48.66     51.26 o 
  10   4  11     1882.65     2041.12     68.72 o 
  11   4  11       37.05      131.23     59.45 o 
  12   4  11       24.02       34.51     62.77 o 
  13   4  11        6.85      -66.37     66.37 o 
  14   4  11      282.64      230.57     73.19 o 
  15   4  11        2.21      -76.85     76.85 o 
  16   4  11      422.78      366.92    130.00 o 
   1   5  11        7.73      -48.93     56.00 o 
   2   5  11      832.36      850.78     82.22 o 
   3   5  11      177.14      361.09     66.68 o 
   4   5  11      157.45      130.86     69.32 o 
   5   5  11       51.10       23.56     55.19 o 
   6   5  11        0.55        7.63     58.57 o 
   7   5  11       54.69       29.04     57.66 o 
   8   5  11       11.24       97.76     63.85 o 
   9   5  11       24.15       31.01     64.87 o 
  10   5  11       86.37      104.88     70.61 o 
  11   5  11       99.06       12.92     73.04 o 
  12   5  11      119.51       48.55     75.68 o 
  13   5  11      115.04       80.58     83.37 o 
  14   5  11        5.47       32.29     86.23 o 
   0   6  11     1429.89     1372.52    126.56 o 
   1   6  11      109.19      128.84     87.66 o 
   2   6  11     1333.63     1543.94     92.24 o 
   3   6  11       53.36       52.08     66.39 o 
   4   6  11      103.68       74.31     66.35 o 
   5   6  11      224.02      204.91     69.66 o 
   6   6  11      822.24      763.04     73.89 o 
   7   6  11       96.16      127.22     71.06 o 
   8   6  11       72.18       99.86     71.24 o 
   9   6  11       57.15      125.05     89.77 o 
  10   6  11      320.26      190.65     79.29 o 
  11   6  11        3.72      -83.90     83.90 o 
  12   6  11       59.50       86.97     88.64 o 
  13   6  11        4.50       26.30     94.76 o 
   1   7  11      333.11      411.54     94.02 o 
   2   7  11        0.72      110.63     81.47 o 
   3   7  11     1924.57     1978.88     95.61 o 
   4   7  11        4.30      -58.05     80.92 o 
   5   7  11      298.23      328.74     80.71 o 
   6   7  11       40.76       67.36     77.39 o 
   7   7  11       79.54       91.37    137.68 o 
   8   7  11        4.73       -0.39    111.16 o 
   9   7  11        1.78      -18.27     86.49 o 
  10   7  11        6.05       -7.96     90.80 o 
   0   8  11      711.38     1257.13    278.35 o 
   1   8  11       10.56      280.10    105.30 o 
   2   8  11       22.17      261.20     97.67 o 
   3   8  11        2.31      106.72     96.36 o 
   4   8  11       92.90      265.45    111.95 o 
   5   8  11       41.27      122.18     95.75 o 
   6   8  11       74.02      138.76    110.27 o 
   1   0  12     3188.35     3130.15     94.57 o 
   2   0  12       93.25       78.59     21.99 o 
   3   0  12     4175.40     4109.14     77.57 o 
   4   0  12      552.69      600.70     33.91 o 
   5   0  12      133.89      176.84     25.73 o 
   6   0  12    16612.45    16762.20    246.83 o 
   7   0  12     8496.09     8519.26    120.68 o 
   8   0  12     7803.12     7790.99    127.17 o 
   9   0  12    17826.41    18020.91    242.73 o 
  10   0  12    18736.44    18126.05    288.64 o 
  11   0  12     1948.48     2052.99     85.87 o 
  12   0  12      166.09       78.52     63.32 o 
  13   0  12      129.52      135.39     70.95 o 
  14   0  12      150.76      223.02     78.11 o 
  15   0  12      761.99      856.58     86.58 o 
  16   0  12     2572.50     2588.78    117.07 o 
  17   0  12       60.05       90.16    122.43 o 
  18   0  12        4.40      -47.18    256.45 o 
   1   1  12     2095.84     2064.48     33.94 o 
   2   1  12       37.35      -21.62     32.54 o 
   3   1  12    29913.13    29766.19    301.84 o 
   4   1  12     9587.25     9741.46    104.53 o 
   5   1  12      140.84      182.91     18.03 o 
   6   1  12     4236.82     4165.98     56.41 o 
   7   1  12     6859.54     6909.94     77.11 o 
   8   1  12       19.40       24.13     24.11 o 
   9   1  12      432.93      431.01     28.46 o 
  10   1  12     1118.78     1142.44     40.29 o 
  11   1  12      906.34      954.33     46.17 o 
  12   1  12     2314.31     2413.63     70.23 o 
  13   1  12     5805.77     5481.26    100.63 o 
  14   1  12      226.24      358.97     56.75 o 
  15   1  12      132.89      118.43     61.27 o 
  16   1  12       10.08      -23.76     64.93 o 
  17   1  12      142.47      150.03     91.59 o 
   0   2  12     9183.31     9437.31    162.94 o 
   1   2  12      197.82      191.22     20.36 o 
   2   2  12     1167.45     1234.42     35.18 o 
   3   2  12       83.82       53.58     16.46 o 
   4   2  12        2.87       -2.24     21.59 o 
   5   2  12      146.00      180.84     20.58 o 
   6   2  12     1545.78     1645.16     36.67 o 
   7   2  12     1579.39     1657.76     39.27 o 
   8   2  12      146.21      134.63     28.84 o 
   9   2  12       67.78       80.73     35.65 o 
  10   2  12      972.24      945.41     46.73 o 
  11   2  12      120.55      157.14     46.74 o 
  12   2  12      243.40      177.22     50.11 o 
  13   2  12       27.83      -46.21     54.16 o 
  14   2  12        3.83       44.29     59.06 o 
  15   2  12       13.33       30.64     64.39 o 
  16   2  12      118.62      141.42     71.12 o 
  17   2  12       92.65      231.13    128.30 o 
   1   3  12      271.69      275.75     34.89 o 
   2   3  12      468.11      442.96     28.80 o 
   3   3  12      813.58      823.47     34.49 o 
   4   3  12      837.08      854.17     30.39 o 
   5   3  12       52.20       38.66     27.67 o 
   6   3  12       66.18       71.96     27.66 o 
   7   3  12      406.10      461.64     31.29 o 
   8   3  12      139.28      126.09     44.41 o 
   9   3  12      286.42      302.51     45.74 o 
  10   3  12       55.57       27.68     47.23 o 
  11   3  12       74.48        2.90     51.97 o 
  12   3  12       39.80      -17.40     54.57 o 
  13   3  12      182.43      160.05     60.20 o 
  14   3  12      123.78      158.94     64.62 o 
  15   3  12       66.98      -67.40     67.40 o 
  16   3  12       70.69      -24.77    121.44 o 
   0   4  12    23905.61    24120.67    402.41 o 
   1   4  12     1454.05     1474.49     53.49 o 
   2   4  12     1995.03     1971.73     55.49 o 
   3   4  12     2080.44     2097.93     52.20 o 
   4   4  12      209.67      192.39     33.63 o 
   5   4  12      428.42      403.39     42.46 o 
   6   4  12     1659.17     1807.59     64.27 o 
   7   4  12      760.40      810.52     63.95 o 
   8   4  12       25.54       -1.20     54.30 o 
   9   4  12     1106.81     1172.35     59.80 o 
  10   4  12     1675.11     1690.64     66.30 o 
  11   4  12       15.42      -13.24     60.05 o 
  12   4  12      266.11      269.50     65.07 o 
  13   4  12        9.14      -53.23     66.68 o 
  14   4  12      229.34      254.94     72.32 o 
  15   4  12      136.44      225.60     98.10 o 
   1   5  12      203.54      165.18     67.88 o 
   2   5  12        7.12      -41.97     66.63 o 
   3   5  12    11804.13    11539.73    177.35 o 
   4   5  12      750.64      730.95     61.60 o 
   5   5  12      184.03      235.82     59.86 o 
   6   5  12     3032.77     2996.78     91.36 o 
   7   5  12     1246.95     1267.84     78.18 o 
   8   5  12       22.23       73.46     63.97 o 
   9   5  12       60.58      -30.44     65.58 o 
  10   5  12      960.86     1156.15    103.57 o 
  11   5  12      343.56      390.09     77.17 o 
  12   5  12      500.35      505.08     89.94 o 
  13   5  12      968.66     1052.68     88.31 o 
  14   5  12        8.03      -24.34    112.00 o 
   0   6  12     2454.84     2892.11    148.53 o 
   1   6  12      118.82      165.00     89.95 o 
   2   6  12      135.81      324.26     74.01 o 
   3   6  12       33.09       50.12     68.09 o 
   4   6  12        0.63       27.25     66.30 o 
   5   6  12      128.28       87.41     68.96 o 
   6   6  12      439.20      414.51     72.80 o 
   7   6  12     1093.20     1106.58     85.10 o 
   8   6  12       80.10       29.25     74.95 o 
   9   6  12      686.10      822.89     96.55 o 
  10   6  12      579.27      546.69     81.88 o 
  11   6  12       49.73       20.63     86.16 o 
  12   6  12       74.56       92.74    108.13 o 
   1   7  12       15.96      232.11     95.89 o 
   2   7  12       16.83       34.27     90.56 o 
   3   7  12       15.93      199.04     85.52 o 
   4   7  12      249.46      218.00     83.98 o 
   5   7  12        1.72      127.60     83.42 o 
   6   7  12       28.28       92.41     80.89 o 
   7   7  12        2.61      100.18    116.35 o 
   8   7  12       21.09       78.37    112.03 o 
   9   7  12        9.38      141.02    106.73 o 
  10   7  12        1.14     -112.63    168.39 o 
   0   8  12       23.69      403.71    158.00 o 
   1   8  12        0.93      358.76    111.52 o 
   2   8  12        4.94      218.27    102.07 o 
   3   8  12        0.01      233.62    137.03 o 
   4   8  12       36.04      176.07    199.14 o 
   5   8  12        4.09      -90.29     96.58 o 
   1   1  13       28.85      -22.36     22.36 o 
   2   1  13      867.97      855.52     26.82 o 
   3   1  13     6621.11     7177.92     93.15 o 
   4   1  13     7301.68     7270.28     75.74 o 
   5   1  13     1155.50     1209.08     31.56 o 
   6   1  13     7167.84     7105.94     77.06 o 
   7   1  13      690.56      690.58     28.87 o 
   8   1  13        4.37      -22.90     25.77 o 
   9   1  13     1079.94     1065.32     37.61 o 
  10   1  13       34.57        4.93     35.60 o 
  11   1  13       91.11       78.25     42.83 o 
  12   1  13      784.84      852.52     51.51 o 
  13   1  13      871.76      767.39     55.72 o 
  14   1  13      135.14      144.90     57.11 o 
  15   1  13        8.83      -80.32     99.17 o 
  16   1  13      453.67      387.74     83.10 o 
  17   1  13      472.36      368.01     91.99 o 
   0   2  13     4961.71     4990.14    125.61 o 
   1   2  13    19933.58    20582.83    425.15 o 
   2   2  13     1018.37     1054.09     31.34 o 
   3   2  13     7892.97     7880.97     90.40 o 
   4   2  13       76.04       70.23     21.32 o 
   5   2  13      614.47      639.25     27.26 o 
   6   2  13     2042.92     1964.40     61.79 o 
   7   2  13    21339.28    21413.87    199.94 o 
   8   2  13     1007.17     1081.99     38.66 o 
   9   2  13     7925.87     7798.22     99.30 o 
  10   2  13     1457.60     1354.63     52.01 o 
  11   2  13      961.65      932.59     51.56 o 
  12   2  13      104.11      103.62     50.47 o 
  13   2  13      177.01      214.82     73.50 o 
  14   2  13       84.88      172.74     67.05 o 
  15   2  13      140.73      169.19     82.62 o 
  16   2  13       51.68        8.40     98.84 o 
  17   2  13      513.50      721.30    179.50 o 
   1   3  13       12.46      -34.35     45.54 o 
   2   3  13      828.72      765.48     48.11 o 
   3   3  13     6576.87     6374.38    108.41 o 
   4   3  13    23391.98    22808.31    222.79 o 
   5   3  13       10.84      -22.51     28.35 o 
   6   3  13     8604.69     8671.61    101.14 o 
   7   3  13     2175.17     2164.92     54.69 o 
   8   3  13       42.86       22.44     38.67 o 
   9   3  13       68.60      -13.28     45.45 o 
  10   3  13     6320.45     5950.55    137.40 o 
  11   3  13      200.99      303.26     54.43 o 
  12   3  13     2531.56     2614.75     76.44 o 
  13   3  13     1017.69      998.98     67.07 o 
  14   3  13      590.18      605.89     85.30 o 
  15   3  13       31.42       52.16     88.42 o 
  16   3  13       32.82      -11.89     93.30 o 
   0   4  13     5531.40     5787.29    132.27 o 
   1   4  13      647.19      664.04     45.58 o 
   2   4  13      661.83      663.37     48.02 o 
   3   4  13      238.07      239.51     44.08 o 
   4   4  13       22.47       58.06     41.18 o 
   5   4  13      398.01      452.31     44.71 o 
   6   4  13      355.06      404.21     47.43 o 
   7   4  13     2527.42     2572.61     91.13 o 
   8   4  13      165.31       97.72     54.84 o 
   9   4  13     2505.37     2808.90    137.21 o 
  10   4  13     1565.24     1529.07     67.34 o 
  11   4  13       27.40       -1.42     60.41 o 
  12   4  13        0.05       10.90    113.78 o 
  13   4  13       16.71      -12.01     86.81 o 
  14   4  13        4.28      -35.04     90.17 o 
  15   4  13      205.20      203.41    100.07 o 
   1   5  13      201.14      223.91    119.59 o 
   2   5  13       32.40      -31.40     68.58 o 
   3   5  13      404.05      345.98     59.80 o 
   4   5  13       12.20      121.43     59.82 o 
   5   5  13      219.12      241.22     59.09 o 
   6   5  13        3.32      -47.59     60.66 o 
   7   5  13        1.66      -14.45     63.08 o 
   8   5  13       33.33      155.92     65.79 o 
   9   5  13      147.20      107.40     69.45 o 
  10   5  13        0.22       16.56     71.23 o 
  11   5  13        0.71      -84.31     88.67 o 
  12   5  13       12.82      -31.62    106.75 o 
  13   5  13        1.11       18.77    115.17 o 
   0   6  13     1345.15     1358.82    179.25 o 
   1   6  13      167.26      189.57     95.05 o 
   2   6  13       25.47      101.11     83.32 o 
   3   6  13      172.06      217.33     77.43 o 
   4   6  13        3.54      -49.43     95.37 o 
   5   6  13      193.13      149.15     71.80 o 
   6   6  13       45.66       43.35     71.45 o 
   7   6  13       97.67      103.84     73.25 o 
   8   6  13        3.53       67.43     75.88 o 
   9   6  13      126.48      120.21    173.10 o 
  10   6  13       49.17       -4.26    115.75 o 
  11   6  13       17.06       46.39    120.69 o 
  12   6  13       58.91       73.40    163.28 o 
   1   7  13      132.82      332.79    100.96 o 
   2   7  13      425.69      692.03    102.93 o 
   3   7  13       34.14      187.31     78.33 o 
   4   7  13      680.16      842.60     90.47 o 
   5   7  13        0.80       53.43    162.79 o 
   6   7  13      459.18      585.70    146.02 o 
   7   7  13       20.98       41.60    126.96 o 
   8   7  13        7.58       35.37    121.70 o 
   9   7  13       30.29     -128.88    128.88 o 
   0   8  13      241.52      757.79    167.65 o 
   1   8  13      253.68      452.46    134.29 o 
   2   8  13       97.52      358.43    135.27 o 
   3   8  13      192.32      376.09    170.72 o 
   4   8  13        8.02      -36.51    132.91 o 
   2   0  14      159.43      265.67     50.35 o 
   3   0  14    14643.62    14326.87    273.92 o 
   4   0  14      390.60      424.87     33.28 o 
   5   0  14       75.95       91.12     26.65 o 
   6   0  14       44.19       53.57     32.89 o 
   7   0  14    16442.50    16453.28    245.48 o 
   8   0  14      574.87      594.70     43.25 o 
   9   0  14     9152.95     8696.85    158.95 o 
  10   0  14      124.48       89.70     48.16 o 
  11   0  14       60.55      133.13     58.70 o 
  12   0  14        1.44       42.22     65.48 o 
  13   0  14      323.53      218.69     94.52 o 
  14   0  14       94.66       58.40     99.43 o 
  15   0  14      131.58       84.90    115.92 o 
  16   0  14      153.71       14.77    119.87 o 
  17   0  14     1030.75     1228.13    142.22 o 
   1   1  14       21.11       56.65     27.74 o 
   2   1  14     5172.75     5144.37     78.91 o 
   3   1  14      718.87      724.80     25.26 o 
   4   1  14    28279.57    27786.23    331.06 o 
   5   1  14      783.80      878.63     25.27 o 
   6   1  14    14451.77    13724.86    137.60 o 
   7   1  14       33.84       48.40     24.13 o 
   8   1  14      844.99      847.87     29.69 o 
   9   1  14      115.66       25.31     32.82 o 
  10   1  14     4468.29     4529.25     72.80 o 
  11   1  14      152.99      155.73     44.55 o 
  12   1  14     2011.45     1896.03     59.45 o 
  13   1  14        4.87      -21.36     66.03 o 
  14   1  14     1287.49     1262.68     81.17 o 
  15   1  14       12.21      -51.19     81.32 o 
  16   1  14      217.84      186.07     85.54 o 
  17   1  14       16.50       13.91    107.54 o 
   0   2  14     1221.20     1128.38     90.16 o 
   1   2  14     3340.62     3570.20    100.12 o 
   2   2  14     1625.78     1833.72     75.20 o 
   3   2  14       47.23       66.45     21.35 o 
   4   2  14       71.23       11.51     29.06 o 
   5   2  14        7.63      -14.09     25.28 o 
   6   2  14        2.28        8.44     23.58 o 
   7   2  14     5497.73     5463.65     75.51 o 
   8   2  14     1073.02     1046.10     38.80 o 
   9   2  14     1701.72     1766.90     47.70 o 
  10   2  14      151.27      163.81     44.83 o 
  11   2  14     1415.24     1490.00     62.74 o 
  12   2  14       61.98      -42.99     64.32 o 
  13   2  14      379.68      217.53     71.88 o 
  14   2  14      107.19       47.28     77.67 o 
  15   2  14       52.90       41.36     99.38 o 
  16   2  14       20.95       69.77     90.88 o 
   1   3  14      358.64      377.90     30.31 o 
   2   3  14     1520.02     1506.31     44.25 o 
   3   3  14      325.42      321.66     30.09 o 
   4   3  14     2730.23     2758.17     70.07 o 
   5   3  14      205.24      197.49     30.02 o 
   6   3  14     1870.24     1856.74     50.08 o 
   7   3  14      177.13      206.16     37.99 o 
   8   3  14      669.95      633.51     43.63 o 
   9   3  14       40.26        1.99     46.26 o 
  10   3  14      892.94      909.20     56.46 o 
  11   3  14       12.32       14.94     66.57 o 
  12   3  14       48.32       67.73     74.37 o 
  13   3  14        0.54      -23.04     76.28 o 
  14   3  14       46.14       86.89     83.05 o 
  15   3  14        7.83       81.99     92.99 o 
   0   4  14      695.39      737.47     81.37 o 
   1   4  14     3051.92     2833.06     99.78 o 
   2   4  14      233.90       29.20     62.72 o 
   3   4  14      571.13      651.46     45.07 o 
   4   4  14      341.77      384.75     44.17 o 
   5   4  14      479.32      550.31     46.44 o 
   6   4  14      347.68      416.20     52.34 o 
   7   4  14     6392.27     6032.63    148.63 o 
   8   4  14        7.50       72.25     57.56 o 
   9   4  14     1603.46     1875.65     98.03 o 
  10   4  14       20.91      -22.01     73.88 o 
  11   4  14      127.17       63.36     77.75 o 
  12   4  14       23.70       71.54     84.09 o 
  13   4  14      125.54      114.11     89.13 o 
  14   4  14        2.39       34.29    115.06 o 
   1   5  14       11.02      -43.30     80.28 o 
   2   5  14        5.08       -5.55    116.94 o 
   3   5  14     1160.91     1150.35     62.24 o 
   4   5  14     5037.26     4986.01    111.62 o 
   5   5  14        9.19       34.57     59.36 o 
   6   5  14     2203.30     2496.15     84.55 o 
   7   5  14      213.13      221.06     66.51 o 
   8   5  14      407.48      402.96     96.27 o 
   9   5  14      317.31      224.59     98.12 o 
  10   5  14      569.03      544.60    106.88 o 
  11   5  14       20.13       81.07    108.17 o 
  12   5  14      706.04      751.21    118.28 o 
  13   5  14       21.26       -7.03    115.29 o 
   0   6  14       21.98      173.90    132.77 o 
   1   6  14     1897.46     2355.86    197.83 o 
   2   6  14        1.53       31.49     85.04 o 
   3   6  14     1114.69     1223.25     73.93 o 
   4   6  14       14.12       63.77     82.54 o 
   5   6  14      116.72       98.57     86.08 o 
   6   6  14       75.11       59.66    105.89 o 
   7   6  14     1587.87     1510.85    123.91 o 
   8   6  14       26.11       85.50    112.84 o 
   9   6  14     1156.92     1425.14    186.53 o 
  10   6  14        1.38      160.01    116.94 o 
  11   6  14       82.89       94.94    123.50 o 
   1   7  14        6.31       31.97    119.31 o 
   2   7  14       12.22      135.10    123.77 o 
   3   7  14       39.85        9.23    119.17 o 
   4   7  14      275.71      323.77    105.79 o 
   5   7  14       64.06      190.95    184.59 o 
   6   7  14      238.91      222.40    129.02 o 
   7   7  14        0.26     -122.96    122.96 o 
   8   7  14        0.92      -11.08    131.02 o 
   0   8  14       91.61      676.39    236.68 o 
   1   8  14       99.50      317.22    224.26 o 
   1   1  15      538.97      642.09     69.52 o 
   2   1  15      517.25      617.51     32.80 o 
   3   1  15     8327.56     8493.00    108.64 o 
   4   1  15     3036.06     3337.17     55.37 o 
   5   1  15      345.54      362.24     20.23 o 
   6   1  15     7135.21     6995.22     82.85 o 
   7   1  15      509.83      562.49     29.73 o 
   8   1  15        5.59       27.52     30.94 o 
   9   1  15     1742.34     1780.21     45.12 o 
  10   1  15     1172.76     1179.70     60.23 o 
  11   1  15      735.75      759.39     61.11 o 
  12   1  15     1240.01     1234.48     72.87 o 
  13   1  15     1028.82     1024.00     73.22 o 
  14   1  15      224.73      281.17     75.44 o 
  15   1  15        2.75       71.22     79.00 o 
  16   1  15       11.01       59.10     91.05 o 
   1   2  15     7539.35     7491.64    171.98 o 
   2   2  15     3028.70     3147.75     90.28 o 
   3   2  15     2606.65     2631.77     60.75 o 
   4   2  15       52.28       18.67     21.59 o 
   5   2  15       25.34      -11.83     26.59 o 
   6   2  15     2059.80     2184.77     43.07 o 
   7   2  15     6433.88     6419.40     95.03 o 
   8   2  15      360.05      381.96     36.05 o 
   9   2  15     4422.63     4248.36     85.06 o 
  10   2  15      827.93     1013.42     63.05 o 
  11   2  15      399.39      405.99     66.01 o 
  12   2  15       47.45       41.22     68.12 o 
  13   2  15       41.96       39.57     70.73 o 
  14   2  15      198.73      100.39     78.15 o 
  15   2  15       62.77      137.65     85.46 o 
  16   2  15      672.20      850.36    116.51 o 
   1   3  15      123.05      177.95     23.43 o 
   2   3  15      829.24      952.01     54.64 o 
   3   3  15    11777.57    11385.53    131.90 o 
   4   3  15     7523.67     7445.70    110.68 o 
   5   3  15     1376.85     1371.51     63.79 o 
   6   3  15     3620.20     3719.61     67.77 o 
   7   3  15      637.14      665.05     41.58 o 
   8   3  15      226.14      179.21     59.94 o 
   9   3  15      108.21      153.80     94.31 o 
  10   3  15      874.47      837.99     71.72 o 
  11   3  15      167.64      137.51     70.58 o 
  12   3  15      297.03      494.48    101.66 o 
  13   3  15     1268.88     1406.62     89.54 o 
  14   3  15     1387.00     1364.03    109.33 o 
  15   3  15       84.67       69.69     94.35 o 
   0   4  15    11522.95    11879.53    266.48 o 
   1   4  15      666.11      550.55     62.65 o 
   2   4  15       24.70     -104.84    104.84 o 
   3   4  15     2044.46     2099.25     64.36 o 
   4   4  15      110.13      108.17     41.20 o 
   5   4  15       15.40       44.53     44.53 o 
   6   4  15      915.00      997.45     66.59 o 
   7   4  15     1734.41     1772.93     90.39 o 
   8   4  15       46.55       69.71     79.06 o 
   9   4  15      716.29      649.49     87.99 o 
  10   4  15      761.31      974.38     84.19 o 
  11   4  15      581.91      473.54     82.72 o 
  12   4  15       10.64      -85.71     85.71 o 
  13   4  15        0.34      -68.11     90.97 o 
  14   4  15      180.51      152.52     98.41 o 
   1   5  15       48.75      -26.91     88.10 o 
   2   5  15       65.40      113.98    107.67 o 
   3   5  15       36.33       53.31     69.01 o 
   4   5  15      389.27      424.25     81.49 o 
   5   5  15      134.36       37.23     89.66 o 
   6   5  15      181.72      264.09     92.79 o 
   7   5  15       59.10      -75.22     94.84 o 
   8   5  15        4.71        2.33     95.64 o 
   9   5  15        4.25       53.60    101.19 o 
  10   5  15        8.99      -16.96    121.99 o 
  11   5  15       48.02      160.37    106.59 o 
  12   5  15        0.31        0.10    114.35 o 
   0   6  15      983.92     1337.01    204.49 o 
   1   6  15        9.56      220.07    132.16 o 
   2   6  15       86.69       77.01    110.14 o 
   3   6  15      215.14      332.15    109.98 o 
   4   6  15       38.62      -37.18     95.06 o 
   5   6  15       76.59       83.26    115.87 o 
   6   6  15      291.68      273.83    109.84 o 
   7   6  15      358.37      445.93    178.24 o 
   8   6  15       12.27      -29.18    116.05 o 
   9   6  15      106.06       87.75    119.62 o 
  10   6  15      136.92      120.99    120.70 o 
   1   7  15      305.81      433.16    126.53 o 
   2   7  15       10.42        9.64    125.05 o 
   3   7  15      141.73      341.65    127.10 o 
   4   7  15      740.36      926.43    134.11 o 
   5   7  15        2.68      -84.89    130.74 o 
   6   7  15      529.02      589.18    135.74 o 
   7   7  15        1.35     -132.35    132.35 o 
   2   0  16     6974.73     6593.56    214.51 o 
   3   0  16      193.74      193.14     35.44 o 
   4   0  16      340.09      353.68     48.89 o 
   5   0  16        1.97       23.94     40.52 o 
   6   0  16     9552.24     9323.46    144.99 o 
   7   0  16      394.16      439.40     48.87 o 
   8   0  16      111.80      167.04     52.73 o 
   9   0  16     1336.39     1280.63     75.21 o 
  10   0  16     7262.46     7222.48    187.76 o 
  11   0  16      958.29      847.78     87.45 o 
  12   0  16      236.24      169.94     88.27 o 
  13   0  16       28.44       14.16    137.57 o 
  14   0  16     1279.97     1065.49    114.31 o 
  15   0  16       15.69      -66.31    113.52 o 
  16   0  16     2721.93     3043.60    253.64 o 
   1   1  16      815.88      826.12     69.46 o 
   2   1  16      515.72      509.82     98.49 o 
   3   1  16    20789.51    20933.55    251.34 o 
   4   1  16      588.93      670.81     28.13 o 
   5   1  16     1128.65     1024.80     51.72 o 
   6   1  16     1019.10     1039.12     31.85 o 
   7   1  16     2168.34     2171.28     55.25 o 
   8   1  16        7.38        1.71     38.03 o 
   9   1  16      142.93      143.97     42.90 o 
  10   1  16      102.13       50.17     61.54 o 
  11   1  16      534.96      567.58     61.19 o 
  12   1  16        0.19      -16.69     64.86 o 
  13   1  16     4494.47     4509.27    121.28 o 
  14   1  16      648.50      659.26     79.56 o 
  15   1  16        4.35      -81.03     81.03 o 
   1   2  16      525.85      597.38     88.22 o 
   2   2  16       52.88       70.98     73.56 o 
   3   2  16     1536.64     1599.15     78.33 o 
   4   2  16     2116.31     2135.59     61.90 o 
   5   2  16      427.40      348.26     29.51 o 
   6   2  16      160.00      224.32     36.71 o 
   7   2  16       14.39       -8.13     39.89 o 
   8   2  16        1.95        6.98     42.54 o 
   9   2  16       33.97      -14.19     52.69 o 
  10   2  16      726.38      718.23     61.65 o 
  11   2  16        3.68      -53.72     61.00 o 
  12   2  16      276.53      197.78     69.67 o 
  13   2  16        0.41      -24.31     75.25 o 
  14   2  16       10.07      -29.75     80.72 o 
  15   2  16       60.81      -23.01     87.43 o 
   1   3  16      493.69      592.64     88.69 o 
   2   3  16      260.32      372.60     65.50 o 
   3   3  16      640.80      681.78     45.94 o 
   4   3  16        1.36       -0.09     41.23 o 
   5   3  16       24.33        2.84     44.05 o 
   6   3  16       36.13       48.37     48.44 o 
   7   3  16      127.70      122.64     47.41 o 
   8   3  16      138.61       41.46     58.09 o 
   9   3  16      135.44       98.68     72.28 o 
  10   3  16       74.28       74.64     66.76 o 
  11   3  16       48.36       20.45     72.71 o 
  12   3  16       77.99       10.37     76.52 o 
  13   3  16      379.64      473.85    100.71 o 
  14   3  16        5.21      -83.95     86.79 o 
   0   4  16     5118.32     5082.64    189.27 o 
   1   4  16        3.07      -71.79     71.79 o 
   2   4  16      403.12      419.65     65.25 o 
   3   4  16      399.83      389.56     63.46 o 
   4   4  16       94.47       58.61     50.78 o 
   5   4  16        2.93       29.88     51.64 o 
   6   4  16     1298.14     1376.79     84.46 o 
   7   4  16      138.07      149.48    101.24 o 
   8   4  16       99.24      157.86     77.12 o 
   9   4  16      204.20      248.30     82.77 o 
  10   4  16     1389.25     1481.23    100.14 o 
  11   4  16        1.78      -16.92     86.10 o 
  12   4  16       49.35      109.22     89.73 o 
  13   4  16       13.08      -92.06     92.06 o 
   1   5  16      535.39      481.63    129.16 o 
   2   5  16       15.71       47.38     84.79 o 
   3   5  16     4474.20     4661.46    225.34 o 
   4   5  16      329.36      350.14    112.38 o 
   5   5  16      239.61      381.08    114.96 o 
   6   5  16      397.22      282.73     94.30 o 
   7   5  16     1677.12     1610.93    111.44 o 
   8   5  16       47.32      -10.97     99.65 o 
   9   5  16       37.68      -26.10    101.08 o 
  10   5  16       15.61       43.54    101.15 o 
  11   5  16      370.18      344.83    111.03 o 
  12   5  16        1.20     -135.84    189.67 o 
   0   6  16     3988.31     4288.85    296.25 o 
   1   6  16       39.06      170.34    132.20 o 
   2   6  16      678.43      792.46    132.54 o 
   3   6  16       32.23       15.01    108.79 o 
   4   6  16      104.17      140.56    108.66 o 
   5   6  16       39.04       -9.07     94.42 o 
   6   6  16      574.34      632.38    117.67 o 
   7   6  16      250.64      357.95    115.66 o 
   8   6  16       34.85      -10.91    118.29 o 
   9   6  16        2.83       -9.73    118.55 o 
   1   7  16      152.64      271.34    126.29 o 
   2   7  16        5.26      107.46    125.02 o 
   3   7  16      366.65      691.13    132.42 o 
   4   7  16       70.66       61.04    172.02 o 
   5   7  16        0.22      115.49    111.98 o 
   1   1  17      217.88      280.63     57.70 o 
   2   1  17     1249.03     1231.18     52.20 o 
   3   1  17     7277.93     7485.11    130.81 o 
   4   1  17     1131.23     1139.88     46.59 o 
   5   1  17      110.87       33.54     48.39 o 
   6   1  17     2538.46     2275.38     70.21 o 
   7   1  17      311.92      363.52     35.12 o 
   8   1  17       50.41       68.60     38.74 o 
   9   1  17       68.86       -8.12     42.66 o 
  10   1  17      328.20      477.94     56.76 o 
  11   1  17      383.54      431.33     63.56 o 
  12   1  17      730.54      673.46     71.01 o 
  13   1  17     1922.24     1913.45     83.74 o 
  14   1  17       13.54       32.12     76.23 o 
  15   1  17       26.73      -57.88    104.09 o 
   1   2  17      336.44      292.38     87.89 o 
   2   2  17     2064.70     2166.33    132.63 o 
   3   2  17       31.97       57.78     53.42 o 
   4   2  17        4.74      -19.30     50.11 o 
   5   2  17       79.07       29.06     50.71 o 
   6   2  17     3548.13     3490.21     68.26 o 
   7   2  17      292.07      336.27     46.61 o 
   8   2  17       29.58       31.83     65.97 o 
   9   2  17     1280.00     1413.38     65.13 o 
  10   2  17     5631.29     5427.19    120.75 o 
  11   2  17      154.01      225.05     64.78 o 
  12   2  17       15.54       31.36     71.56 o 
  13   2  17        4.41      -77.18     77.18 o 
  14   2  17      470.85      548.90    100.25 o 
   2   3  17      250.23       74.80    111.66 o 
   3   3  17    11462.68    11893.40    454.10 o 
   4   3  17      301.65      360.64     44.46 o 
   5   3  17      359.05      440.45     46.37 o 
   6   3  17      138.10      261.60     48.92 o 
   7   3  17     3496.41     3519.18     81.97 o 
   8   3  17       68.33       77.59     59.02 o 
   9   3  17      336.82      357.37     65.95 o 
  10   3  17      139.18      159.19     71.63 o 
  11   3  17      728.46      715.47     76.95 o 
  12   3  17      630.19      809.31     84.78 o 
  13   3  17     3617.99     3397.09    121.26 o 
  14   3  17        2.08       35.03    103.28 o 
   0   4  17     8602.56     7981.59    243.89 o 
   1   4  17       11.86      -30.19     46.59 o 
   2   4  17      467.26      374.43     97.30 o 
   3   4  17       95.65       88.85     72.84 o 
   4   4  17      491.42      470.69     52.53 o 
   5   4  17       23.04       61.23     57.44 o 
   6   4  17     1122.60     1156.38     69.75 o 
   7   4  17     1117.12     1226.54     84.34 o 
   8   4  17      376.58      299.36     81.48 o 
   9   4  17      342.04      357.95     86.69 o 
  10   4  17     1488.69     1476.02     99.19 o 
  11   4  17       34.12       35.11     93.86 o 
  12   4  17       23.26      161.72     90.73 o 
   1   5  17       31.25      -85.78     85.78 o 
   2   5  17      162.28      143.16     78.35 o 
   3   5  17      320.82      296.20     82.75 o 
   4   5  17       42.91       62.37     84.56 o 
   5   5  17        0.62      113.88     78.70 o 
   6   5  17       50.97      152.55     79.02 o 
   7   5  17      209.54      156.96     93.61 o 
   8   5  17      358.35      431.10    108.66 o 
   9   5  17       65.97      -34.20    102.42 o 
  10   5  17        3.10      -75.26    122.67 o 
  11   5  17        0.26      -45.67    109.26 o 
   0   6  17      188.48      295.45    174.84 o 
   1   6  17       14.47      173.13    142.45 o 
   2   6  17      175.75      256.25    106.05 o 
   3   6  17       53.25       57.64    182.68 o 
   4   6  17       17.20       64.00    107.62 o 
   5   6  17       88.41      -15.83     94.58 o 
   6   6  17      116.26      112.49     96.15 o 
   7   6  17       92.97      205.31    119.05 o 
   8   6  17       15.82      -60.60    119.73 o 
   1   7  17      279.63      667.10    130.47 o 
   2   7  17       41.18      402.76    136.30 o 
   3   7  17      521.40      812.50    132.76 o 
   2   0  18       31.90       -5.48     58.50 o 
   3   0  18      860.24      813.92     60.71 o 
   4   0  18     2690.25     2475.25    140.91 o 
   5   0  18      300.34      268.77     55.46 o 
   6   0  18     4355.95     3940.52    122.19 o 
   7   0  18     6746.78     6494.80    314.48 o 
   8   0  18     1810.06     1741.10     87.85 o 
   9   0  18     8937.51     8592.28    175.75 o 
  10   0  18     3528.50     3383.52    127.87 o 
  11   0  18      249.61      149.10    105.18 o 
  12   0  18       35.84       73.91     92.42 o 
  13   0  18      115.69       62.38     98.18 o 
  14   0  18      522.63      521.48    108.93 o 
   1   1  18      331.87      401.42     50.78 o 
   2   1  18      281.24      311.84     41.70 o 
   3   1  18     4248.38     4264.28     84.70 o 
   4   1  18     5136.06     4989.14    116.46 o 
   5   1  18        0.13       -7.37     44.11 o 
   6   1  18     4430.01     4365.32     93.51 o 
   7   1  18     1213.67     1212.80     57.59 o 
   8   1  18       91.45       76.39     39.33 o 
   9   1  18        5.53       -6.21     43.33 o 
  10   1  18     1469.14     1582.55     65.71 o 
  11   1  18      738.59      834.10     66.05 o 
  12   1  18     2379.40     2370.25     89.65 o 
  13   1  18     1044.88      957.35     79.54 o 
  14   1  18      143.37      256.32     79.06 o 
   1   2  18       38.22       18.17     89.76 o 
   2   2  18      350.32      446.02     73.68 o 
   3   2  18      508.55      573.14     61.13 o 
   4   2  18      388.01      393.20     60.51 o 
   5   2  18      130.83      139.42     53.43 o 
   6   2  18      172.60      161.08     55.36 o 
   7   2  18     1447.06     1407.88     49.78 o 
   8   2  18        3.41      -43.16     43.16 o 
   9   2  18      487.27      592.62     58.36 o 
  10   2  18      733.93      706.01     65.18 o 
  11   2  18       33.34       83.29     66.24 o 
  12   2  18       20.37      -68.48     68.48 o 
  13   2  18        3.54      -14.91     79.08 o 
  14   2  18       38.78       -2.27    128.47 o 
   2   3  18      588.44      596.65    123.28 o 
   3   3  18      521.89      433.64     74.38 o 
   4   3  18       10.89      114.48     72.24 o 
   5   3  18      219.44      265.96     77.83 o 
   6   3  18      651.43      729.10     50.68 o 
   7   3  18       55.92       68.91     58.22 o 
   8   3  18       12.30       34.44     59.68 o 
   9   3  18      266.57      324.01     66.12 o 
  10   3  18       32.95       24.80     69.45 o 
  11   3  18      197.87      163.40     75.10 o 
  12   3  18      213.34      169.56     82.84 o 
  13   3  18        2.75       57.21     86.46 o 
   3   4  18     1027.52     1026.23    101.95 o 
   4   4  18      515.14      522.87     60.95 o 
   5   4  18        9.73       22.63     74.91 o 
   6   4  18      667.00      684.67     74.47 o 
   7   4  18      743.84      769.64     79.95 o 
   8   4  18      124.87       -7.42     79.32 o 
   9   4  18     1309.85     1388.63     94.50 o 
  10   4  18      893.60      857.87     96.36 o 
  11   4  18        9.89      102.24    124.56 o 
  12   4  18        3.65      268.59    127.52 o 
   1   5  18      221.44      236.97     75.27 o 
   2   5  18      157.32       51.76     71.26 o 
   3   5  18     3266.28     3015.11    110.09 o 
   4   5  18     1954.94     1911.55     90.88 o 
   5   5  18      133.73      273.49    108.79 o 
   6   5  18     1285.89     1411.17     84.75 o 
   7   5  18      178.25      179.29     84.19 o 
   8   5  18        0.54       17.86     97.74 o 
   9   5  18       95.40      122.36     98.33 o 
  10   5  18      616.87      577.84    136.51 o 
   0   6  18      637.40      802.34    168.56 o 
   1   6  18      359.40      405.41    113.09 o 
   2   6  18       85.37      163.18     99.78 o 
   3   6  18      485.29      664.14    146.28 o 
   4   6  18       80.94       68.40    105.61 o 
   5   6  18       14.16      118.23    179.20 o 
   6   6  18        3.83      174.42     94.83 o 
   7   6  18      597.65      618.94    101.16 o 
   1   1  19        4.56      -41.19    178.98 o 
   2   1  19      161.60      125.20     40.95 o 
   3   1  19      384.90      390.73     44.09 o 
   4   1  19     2468.55     2633.33     68.64 o 
   5   1  19      189.30      204.16     44.45 o 
   6   1  19     1355.12     1518.69     60.94 o 
   7   1  19      501.63      387.61     54.14 o 
   8   1  19       41.65       44.99     56.84 o 
   9   1  19        2.19      -49.31     49.31 o 
  10   1  19      754.44      830.42     60.35 o 
  11   1  19      786.18      763.60     65.12 o 
  12   1  19      464.28      370.69     79.14 o 
  13   1  19       23.99      -35.50     73.16 o 
   1   2  19     6602.44     6715.11    251.91 o 
   2   2  19        0.13      -64.90     95.99 o 
   3   2  19     2965.79     3050.76    101.42 o 
   4   2  19        1.91      -59.20     59.54 o 
   5   2  19      956.46      964.34     61.25 o 
   6   2  19      113.77       19.90     57.96 o 
   7   2  19     9111.19     8782.27    192.61 o 
   8   2  19      569.03      449.49     60.15 o 
   9   2  19     5378.71     5048.93    107.71 o 
  10   2  19       48.33      -26.83     60.79 o 
  11   2  19      327.59      282.28     67.82 o 
  12   2  19      264.16      188.45     74.63 o 
  13   2  19      147.55       98.02     86.18 o 
   3   3  19        9.12       27.94     98.91 o 
   4   3  19     8785.64     9074.69    535.19 o 
   5   3  19      467.22      490.17     79.77 o 
   6   3  19     5553.36     5345.78    344.13 o 
   7   3  19       10.41      129.09     80.29 o 
   8   3  19       67.48       36.76     58.25 o 
   9   3  19       24.21      -14.39     63.36 o 
  10   3  19     1715.31     1571.14     79.39 o 
  11   3  19       44.26      -17.69     74.31 o 
  12   3  19     1083.46     1130.23    101.46 o 
   2   4  19      209.53       48.62    147.32 o 
   3   4  19      400.58      523.72    226.66 o 
   4   4  19       21.58      -95.77    151.73 o 
   5   4  19      319.76      303.60    159.21 o 
   6   4  19      451.81      544.77     80.25 o 
   7   4  19     1275.10     1315.03     80.67 o 
   8   4  19      129.93      201.39     77.65 o 
   9   4  19      947.02      926.83     89.25 o 
  10   4  19      214.75      131.40     97.63 o 
  11   4  19       41.91        7.89    111.15 o 
   2   5  19        0.45      -18.97    189.13 o 
   3   5  19       85.73      -69.99    177.24 o 
   4   5  19      413.85      244.70    183.52 o 
   5   5  19        0.71      -36.89     92.76 o 
   6   5  19       20.47       50.21    142.72 o 
   7   5  19      127.43       39.81     89.94 o 
   8   5  19      451.96      469.23     97.24 o 
   9   5  19       44.17      155.07    191.54 o 
   1   6  19      204.65      331.11    196.88 o 
   2   6  19       21.06      220.12    216.11 o 
   3   6  19       45.70      201.15    197.01 o 
   4   6  19      169.27      264.99    121.91 o 
   5   6  19       29.52       56.50    126.67 o 
   2   0  20      196.72      198.08     65.18 o 
   3   0  20     3668.60     3806.67    155.61 o 
   4   0  20      975.36      861.68     58.59 o 
   5   0  20       16.73      -47.28     58.38 o 
   6   0  20     2316.74     2180.86    100.16 o 
   7   0  20     9778.46     9552.24    353.35 o 
   8   0  20       86.58       44.84     79.52 o 
   9   0  20     3789.54     3387.14    183.66 o 
  10   0  20      508.39      503.82    128.63 o 
  11   0  20      611.20      560.85    143.18 o 
  12   0  20       11.57       90.02    143.59 o 
  13   0  20        1.12      -59.70    154.40 o 
   1   1  20       17.03      -13.09    129.56 o 
   2   1  20     1012.17     1003.08     65.11 o 
   3   1  20     2378.36     2201.77     70.59 o 
   4   1  20     9276.97     8772.11    191.15 o 
   5   1  20      462.58      402.93     47.20 o 
   6   1  20     2747.70     2555.81     77.73 o 
   7   1  20       44.48      -47.90     54.62 o 
   8   1  20      132.36       43.85     60.13 o 
   9   1  20      124.75      123.73     84.76 o 
  10   1  20     1505.68     1543.79    104.82 o 
  11   1  20       32.61       64.10     96.13 o 
  12   1  20      403.22      380.33    107.62 o 
  13   1  20      499.48      701.09    134.03 o 
   2   2  20      216.94      162.28     64.60 o 
   3   2  20       66.26      131.15     63.79 o 
   4   2  20      418.18      415.81     64.57 o 
   5   2  20      167.00      161.62     64.67 o 
   6   2  20       20.33       26.06     59.64 o 
   7   2  20      691.42      713.01     66.79 o 
   8   2  20       48.94       -3.07     88.41 o 
   9   2  20      322.80      383.24     99.13 o 
  10   2  20       29.30       84.04    101.45 o 
  11   2  20      170.28      334.81    111.39 o 
  12   2  20       12.20       57.86    113.13 o 
   2   3  20       96.20       61.99    210.64 o 
   3   3  20       46.74      108.26     80.85 o 
   4   3  20      664.84      714.93     84.95 o 
   5   3  20        1.37      153.08     82.89 o 
   6   3  20       26.36       55.30     82.27 o 
   7   3  20        7.49      -47.15    130.09 o 
   8   3  20       54.70      180.18    136.64 o 
   9   3  20      295.20      269.05    110.62 o 
  10   3  20      221.01      316.51    117.81 o 
  11   3  20        0.51       53.86    118.31 o 
   2   4  20        0.67      -51.82    158.68 o 
   3   4  20      828.72     1127.86    169.30 o 
   4   4  20        8.68      -87.35    155.47 o 
   5   4  20        1.03       31.25    157.61 o 
   6   4  20     1348.27     1382.42    178.71 o 
   7   4  20      944.37      873.13    163.49 o 
   8   4  20      185.95      100.04    166.83 o 
   9   4  20      556.18      742.50    172.97 o 
  10   4  20      390.66      498.87    177.64 o 
   2   5  20      166.17       95.10    189.67 o 
   3   5  20     1404.34     1059.59    197.15 o 
   4   5  20     1544.02     1666.52    215.71 o 
   5   5  20      152.16      117.67    198.48 o 
   6   5  20     1820.46     1935.39    213.98 o 
   7   5  20       65.10        0.00    193.41 o 
   1   6  20      804.55      707.11    223.46 o 
   2   6  20      171.37       97.24    220.92 o 
   3   6  20      252.27       39.00    201.15 o 
   1   1  21       13.89       -4.91     84.62 o 
   2   1  21       15.85        4.58     58.46 o 
   3   1  21     4136.34     3873.69     92.18 o 
   4   1  21     1843.34     1837.02     62.13 o 
   5   1  21      189.95      119.52     49.06 o 
   6   1  21      543.34      473.74     54.88 o 
   7   1  21      740.83      738.22     60.85 o 
   8   1  21       73.06      -13.57     62.47 o 
   9   1  21      186.19      221.97     87.57 o 
  10   1  21      102.71       18.02     95.82 o 
  11   1  21      327.97      417.58    106.14 o 
  12   1  21       10.28      -89.64    108.12 o 
   1   2  21     1282.09     1640.34    160.95 o 
   2   2  21      207.64      130.81     67.99 o 
   3   2  21      815.26     1010.94     71.03 o 
   4   2  21      234.61      278.46     66.18 o 
   5   2  21      198.78      209.55     66.58 o 
   6   2  21     3458.54     3304.30    100.45 o 
   7   2  21     1407.20     1337.14     75.49 o 
   8   2  21        9.17       96.60     96.38 o 
   9   2  21      258.24      212.73    112.26 o 
  10   2  21     2153.59     2123.90    161.02 o 
  11   2  21      462.62      553.29    121.41 o 
   2   3  21      130.13      256.86    107.89 o 
   3   3  21     6643.38     7042.69    314.62 o 
   4   3  21     1347.05     1550.42    111.09 o 
   5   3  21       64.27       71.81     83.49 o 
   6   3  21     1081.29      899.84    140.78 o 
   7   3  21      445.33      459.07    136.51 o 
   8   3  21      210.77       52.09    138.38 o 
   9   3  21      227.09      299.99    148.39 o 
  10   3  21      100.53      194.51    115.96 o 
   2   4  21      543.70      653.80    198.41 o 
   3   4  21      328.52      390.02    165.62 o 
   4   4  21       18.95      229.60    162.69 o 
   5   4  21      470.50      668.10    157.74 o 
   6   4  21      358.98      475.77    159.35 o 
   7   4  21      291.97      277.02    156.54 o 
   8   4  21        2.64       54.50    169.23 o 
   2   5  21      324.03      289.17    194.21 o 
   3   5  21       28.71       92.83    188.33 o 
   4   5  21       11.12      -33.93    197.28 o 
   5   5  21       51.35       -2.67    187.53 o 
   6   5  21        3.25      213.84    197.15 o 
   2   0  22      801.04      646.73     76.00 o 
   3   0  22        1.68      -82.28     82.28 o 
   4   0  22       38.26       19.57     56.32 o 
   5   0  22      231.57      155.28     65.74 o 
   6   0  22     3060.62     3142.30    121.05 o 
   7   0  22       58.60       16.46     80.86 o 
   8   0  22        3.57       34.08     89.50 o 
   9   0  22      687.93      778.30    134.50 o 
  10   0  22     5535.94     5317.46    254.18 o 
  11   0  22      312.13      242.56    150.00 o 
   1   1  22      196.25      207.10     68.59 o 
   2   1  22       20.54        9.94     60.91 o 
   3   1  22     9516.12     8691.26    198.80 o 
   4   1  22        8.63       87.57     50.43 o 
   5   1  22      112.93       44.15     50.64 o 
   6   1  22        5.84      -54.59     54.59 o 
   7   1  22     2168.46     2106.56     81.16 o 
   8   1  22       99.91       73.88     86.54 o 
   9   1  22      155.72      241.70     94.76 o 
  10   1  22       13.84      109.71     99.51 o 
  11   1  22      190.21      120.35    110.07 o 
   1   2  22        3.01     -144.52    144.52 o 
   2   2  22      116.20       48.80     68.24 o 
   3   2  22        6.18       49.55     86.42 o 
   4   2  22      376.64      366.89     89.22 o 
   5   2  22       82.73      102.82     67.26 o 
   6   2  22      533.97      555.63    105.27 o 
   7   2  22       17.16      -32.27     78.48 o 
   8   2  22      160.17      178.34     98.53 o 
   9   2  22       38.82      235.93    106.28 o 
  10   2  22      299.94      363.31    113.38 o 
   2   3  22      303.17      303.08    151.27 o 
   3   3  22      890.87     1146.57    163.02 o 
   4   3  22        0.07       12.91     85.02 o 
   5   3  22        0.53       44.90     86.01 o 
   6   3  22       51.88      110.06    132.90 o 
   7   3  22      232.29      200.62    135.44 o 
   8   3  22       38.46      162.69    140.65 o 
   9   3  22       23.20      144.12    146.12 o 
   2   4  22      214.82      191.67    172.03 o 
   3   4  22       36.31      -35.53    166.56 o 
   4   4  22      147.81      119.94    173.24 o 
   5   4  22      479.45      511.03    168.16 o 
   6   4  22      932.76      899.31    177.91 o 
   7   4  22        2.40      187.13    169.36 o 
   1   5  22      284.63      174.57    208.23 o 
   2   5  22       41.83      -77.74    197.41 o 
   3   5  22     1637.56     1666.25    229.60 o 
   1   1  23      164.33       16.16     94.83 o 
   2   1  23      467.54      456.43     66.12 o 
   3   1  23     2404.83     2407.69    205.89 o 
   4   1  23     1192.94     1079.14     60.19 o 
   5   1  23       16.48      -45.98     52.67 o 
   6   1  23      378.75      397.05     65.51 o 
   7   1  23     1324.29     1253.13     71.46 o 
   8   1  23        4.03       -0.16     91.18 o 
   9   1  23       28.94      100.73     98.14 o 
   0   2  23     7939.94     8832.02    343.67 o 
   1   2  23      900.20     1114.55    333.52 o 
   2   2  23      694.44      708.58     87.91 o 
   3   2  23      443.62      440.51     70.01 o 
   4   2  23      109.22       79.59     67.96 o 
   5   2  23       42.90       -7.59     70.55 o 
   6   2  23     1030.12      926.70     80.68 o 
   7   2  23      764.12      939.51    128.09 o 
   8   2  23      136.92      117.77    100.37 o 
   9   2  23     1629.18     1486.21    201.69 o 
   1   3  23      102.13       39.01    334.25 o 
   2   3  23       32.51      112.75    114.11 o 
   3   3  23     4531.38     4881.91    269.41 o 
   4   3  23      707.75      917.79    102.62 o 
   5   3  23        0.09       91.16    109.15 o 
   6   3  23      925.43      828.25    143.32 o 
   7   3  23     1429.60     1319.78    156.94 o 
   1   4  23       48.68      184.06    187.40 o 
   2   4  23        1.29     -163.62    177.51 o 
   3   4  23       83.84      113.93    173.37 o 
   4   4  23       32.76      152.67    166.96 o 
   5   4  23        1.78      -40.74    173.64 o 
   2   0  24      145.33      225.86     76.93 o 
   3   0  24     2290.42     2100.48    132.63 o 
   4   0  24      768.60      635.91    108.59 o 
   5   0  24       67.85      -75.12     88.15 o 
   6   0  24      623.88      579.98    129.83 o 
   7   0  24     2613.74     2382.33    148.59 o 
   8   0  24      277.80      142.12    128.36 o 
   2   1  24      455.57      523.51    120.08 o 
   3   1  24     1179.56     1292.05     83.46 o 
   4   1  24     3078.17     2768.32     88.00 o 
   5   1  24       48.44      -16.11     59.99 o 
   6   1  24     2988.75     2844.69     92.55 o 
   7   1  24      773.13      739.08     70.23 o 
   8   1  24       45.73        5.80     95.67 o 
   0   2  24      439.43      508.89    156.41 o 
   1   2  24      183.89      250.86     89.54 o 
   2   2  24      117.77      225.61     82.67 o 
   3   2  24      121.55      191.64     83.17 o 
   4   2  24        8.20       34.88     86.52 o 
   5   2  24        2.74      -37.10     72.05 o 
   6   2  24       20.45       16.66     78.11 o 
   7   2  24      391.12      436.77    123.28 o 
   1   3  24       36.95      -42.32    276.69 o 
   2   3  24        6.42      158.36    119.77 o 
   3   3  24       58.61      240.44    186.73 o 
   4   3  24      284.21      591.20    104.83 o 
   5   3  24       14.08      -44.21    134.77 o 
   2   1  25       66.14        8.22     68.80 o 
   3   1  25        6.10       44.04     76.34 o 
   4   1  25     1246.14     1164.86     91.00 o 
   5   1  25       15.56      -62.84     62.84 o 
   6   1  25     1333.47     1291.97     79.80 o 
   0   2  25      140.47      307.87    149.46 o 
   1   2  25     2047.94     2258.34    185.87 o 
   2   2  25      199.01      296.93     79.70 o 
   3   2  25     1253.29     1356.33    120.49 o 
   4   2  25       52.64       77.12     70.83 o 
   5   2  25       22.19      -58.37    153.07 o 
   1   3  25        6.65      394.56    217.58 o 
   3   0  26      378.95      310.95     97.10 o 
                                                 
